# Supplementary material for: Comparison of metabolic states using genome-scale metabolic models
Source: PLoS Comput Biol. 2021 Nov 8;17(11):e1009522. doi: 10.1371/journal.pcbi.1009522 (PMC8601616; doi:10.1371/journal.pcbi.1009522)
Supplement: S1 Table — (XLSX) [file pcbi.1009522.s006.xlsx]

## Sheet: Table S1
TableS1: Table with flux statistics of all the reactions from both simulations
Reaction	Subsystem	Mean (unconstrained)	Variance (unconstrained)	Mean (constrained)	Variance (constrained)	AbsoluteDifference in means (unconstrained - constrained)	Z-score	P-value
HMR_3746	Transport, mitochondrial	317.647	53.597	3.121	53.597	264.05	42.2951	0
HMR_3747	Valine, leucine, and isoleucine metabolism	317.648	53.597	3.113	53.597	264.051	42.2963	0
HMR_3215	Valine, leucine, and isoleucine metabolism	337.834	53.285	19.371	53.285	284.549	40.1944	0
HMR_3757	Valine, leucine, and isoleucine metabolism	330.916	53.175	7.015	53.175	277.741	43.8775	0
HMR_3755	Valine, leucine and isoleucine degradation	330.916	53.175	7.008	53.175	277.741	43.8793	0
HMR_3753	Valine, leucine and isoleucine degradation	330.919	53.175	7.006	53.175	277.744	43.8807	0
HMR_9046	Exchange reactions	662.77	219.193	0	219.193	443.577	44.7661	0
HMR_9039	Exchange reactions	504.036	252.524	0	252.524	251.512	31.7183	8.68503e-221
HMR_9040	Exchange reactions	498.629	252.54	0	252.54	246.089	31.3771	4.15829e-216
EXC_OUT_m3848	Exchange reactions	495.964	252.524	1.051	252.524	243.44	31.0949	2.81869e-212
EXC_OUT_m4082	Exchange reactions	501.371	252.54	6.517	252.54	248.831	30.9532	2.30284e-210
HMR_9073	Exchange reactions	344.709	115.621	-38.361	115.621	229.088	25.1458	1.57003e-139
HMR_4873	Transport, extracellular	-362.026	116.267	21.817	116.267	478.293	25.1346	2.08364e-139
EXC_OUT_m5559	Exchange reactions	337.23	219.193	0.922	219.193	118.037	22.6727	8.32346e-114
HMR_3763	Valine, leucine and isoleucine degradation	186.718	94.661	4.362	94.661	92.057	18.5909	3.80581e-77
HMR_3899	Alanine, aspartate and glutamate metabolism	-878.252	70.032	-668.717	70.032	948.284	17.4912	1.67328e-68
HMR_3748	Valine, leucine and isoleucine degradation	173.203	99.665	2.686	99.665	73.538	16.9229	3.05038e-64
HMR_6416	Valine, leucine and isoleucine degradation	156.862	93.747	3.121	93.747	63.115	15.7269	9.89708e-56
HMR_6417	Valine, leucine, and isoleucine metabolism	156.862	93.747	3.127	93.747	63.115	15.7262	1.00065e-55
HMR_3759	Valine, leucine and isoleucine degradation	149.706	94.889	1.473	94.889	54.817	15.1182	1.22886e-51
HMR_4660	Histidine metabolism	674.883	54.589	825.166	54.589	620.294	14.3919	5.82089e-47
HMR_4712	Histidine metabolism	674.883	54.589	825.166	54.589	620.294	14.3919	5.82089e-47
HMR_3929	Folate metabolism	-674.883	54.589	-825.166	54.589	729.472	14.3919	5.82089e-47
HMR_4437	Histidine metabolism	-674.883	54.589	-825.166	54.589	729.472	14.3919	5.82089e-47
HMR_4658	Histidine metabolism	-674.883	54.589	-825.166	54.589	729.472	14.3919	5.82089e-47
HMR_4442	Folate metabolism	670.474	55.454	821.602	55.454	615.02	14.3761	7.31297e-47
HMR_9038	Exchange reactions	677.905	54.632	827.308	54.632	623.273	14.3025	2.11172e-46
HMR_3761	Valine, leucine, and isoleucine metabolism	138.849	95.582	1.465	95.582	43.267	13.9616	2.67305e-44
HMR_5126	Transport, mitochondrial	877.469	60.483	709.658	60.483	816.986	13.6498	2.02549e-42
HMR_9172	Exchange reactions	354.961	111.446	554.444	111.446	243.515	13.3326	1.49539e-40
HMR_7609	Transport, extracellular	-354.961	111.446	-554.444	111.446	466.407	13.3326	1.49539e-40
HMR_7608	Transport, extracellular	355.812	111.446	555.282	111.446	244.366	13.3318	1.51231e-40
HMR_9171	Exchange reactions	-355.812	111.447	-555.282	111.447	467.259	13.3317	1.51352e-40
HMR_7613	Glycerophospholipid metabolism	364.206	111.781	563.507	111.781	252.425	13.3016	2.26627e-40
HMR_8340	Transport, extracellular	-726.884	134.397	-489.219	134.397	861.281	12.8578	7.77328e-38
HMR_9241	Exchange reactions	-726.884	134.397	-489.219	134.397	861.281	12.8578	7.77328e-38
HMR_8341	Pentose and glucuronate interconversions	726.884	134.397	489.219	134.397	592.487	12.8578	7.77328e-38
HMR_8343	Transport, extracellular	726.884	134.397	489.219	134.397	592.487	12.8578	7.77328e-38
HMR_9270	Exchange reactions	726.884	134.397	489.219	134.397	592.487	12.8578	7.77328e-38
HMR_2593	Carnitine shuttle (mitochondrial)	-368.291	111.053	-557.328	111.053	479.344	12.6178	1.68493e-36
HMR_2592	Carnitine shuttle (mitochondrial)	368.288	111.053	557.324	111.053	257.235	12.6177	1.68636e-36
HMR_9133	Exchange reactions	817.126	143.535	566.923	143.535	673.591	12.4237	1.94429e-35
HMR_6921	Oxidative phosphorylation	439.382	66.941	585.544	66.941	372.441	12.223	2.34212e-34
HMR_9135	Exchange reactions	-632.81	147.872	-390.178	147.872	780.682	11.9552	6.09636e-33
HMR_3752	Glycine, serine and threonine metabolism	201.425	286.974	482.473	286.974	85.549	11.9103	1.04614e-32
HMR_6414	Tricarboxylic acid cycle and glyoxylate/dicarboxylate metabolism	205.535	81.619	364.236	81.619	123.916	10.6811	1.24734e-26
HMR_3950	Transport, mitochondrial	297.182	42.462	392.923	42.462	254.72	10.5364	5.87058e-26
HMR_4137	Glycolysis / Gluconeogenesis	380.655	154.188	546.643	154.188	226.467	9.34454	9.22933e-21
HMR_5124	Transport, mitochondrial	-294.809	40.388	-376.251	40.388	335.197	9.20628	3.37631e-20
HMR_3820	Arginine and proline metabolism	-901.628	58.66	-783.353	58.66	960.288	9.17964	4.3252e-20
HMR_5297	Tricarboxylic acid cycle and glyoxylate/dicarboxylate metabolism	114.847	81.615	239.216	81.615	33.232	8.34748	6.97367e-17
HMR_4874	Transport, mitochondrial	958.335	35.129	881.676	35.129	923.206	7.67947	1.59753e-14
HMR_3762	Transport, mitochondrial	-37.01	19.527	-2.881	19.527	56.537	7.46875	8.09602e-14
HMR_3789	Transport, mitochondrial	37.011	19.527	2.889	19.527	17.484	7.46704	8.20193e-14
HMR_5429	Transport, extracellular	608.581	42.888	546.591	42.888	565.693	6.79569	1.07792e-11
HMR_5122	Transport, mitochondrial	81.476	53.227	159.059	53.227	28.249	6.73619	1.62589e-11
HMR_5016	Transport, mitochondrial	147.32	123.04	263.443	123.04	24.28	6.51539	7.25012e-11
HMR_3838	Arginine and proline metabolism	905.334	68.791	813.403	68.791	836.543	6.51488	7.27456e-11
HMR_9103	Exchange reactions	293.427	68.493	366.287	68.493	224.934	6.36163	1.9962e-10
HMR_4990	Transport, extracellular	-293.427	68.493	-366.287	68.493	361.92	6.36163	1.9962e-10
HMR_4323	Cysteine and methionine metabolism	302.374	67.829	374.774	67.829	234.545	6.35278	2.11453e-10
HMR_4461	Butanoate metabolism	118.876	124.602	232.371	124.602	5.726	6.34492	2.22541e-10
HMR_9134	Exchange reactions	118.878	124.602	232.373	124.602	5.724	6.34492	2.22541e-10
HMR_9132	Exchange reactions	-148.974	125.692	-261.876	125.692	274.666	6.29526	3.06878e-10
HMR_8611	Arginine and proline metabolism	92.299	68.17	180.68	68.17	24.129	6.28987	3.17742e-10
HMR_3819	Arginine and proline metabolism	-83.124	48.471	-154	48.471	131.595	6.23939	4.39283e-10
HMR_3818	Transport, mitochondrial	-83.124	48.471	-153.999	48.471	131.595	6.2393	4.3953e-10
HMR_6413	Tricarboxylic acid cycle and glyoxylate/dicarboxylate metabolism	108.919	68.158	193.462	68.158	40.761	6.1604	7.25629e-10
HMR_4209	Tricarboxylic acid cycle and glyoxylate/dicarboxylate metabolism	108.919	68.158	193.461	68.158	40.761	6.16032	7.25963e-10
HMR_5411	Transport, mitochondrial	-419.073	283.371	-275.117	283.371	702.444	5.9075	3.47346e-09
HMR_4280	Pyruvate metabolism	409.872	283.37	266.245	283.37	126.502	5.89405	3.76832e-09
HMR_3845	Glycine, serine and threonine metabolism	-403.347	51.136	-462.352	51.136	454.483	5.87136	4.32229e-09
HMR_4797	Valine, leucine, and isoleucine metabolism	25.426	18.999	1.486	18.999	6.427	5.32658	1.00079e-07
HMR_6411	Tricarboxylic acid cycle and glyoxylate/dicarboxylate metabolism	96.618	75.756	170.768	75.756	20.862	5.1428	2.70675e-07
HMR_3822	Alanine, aspartate and glutamate metabolism	61.808	45.434	120.593	45.434	16.374	5.1406	2.73857e-07
HMR_9068	Exchange reactions	957.123	35.872	905.048	35.872	921.251	5.00969	5.45177e-07
EXC_IN_m4849	Exchange reactions	42.877	35.872	94.952	35.872	7.005	5.00969	5.45177e-07
HMR_4388	Glycolysis / Gluconeogenesis	190.468	304.4	64.714	304.4	113.932	4.90537	9.32499e-07
HMR_3806	Arginine and proline metabolism	926.932	48.452	870.219	48.452	878.48	4.85436	1.20775e-06
HMR_7642	Alanine, aspartate and glutamate metabolism	-514.267	258.785	-401.366	258.785	773.052	4.78284	1.72834e-06
HMR_9098	Exchange reactions	-514.267	258.785	-401.366	258.785	773.052	4.78284	1.72834e-06
HMR_5433	Transport, extracellular	591.073	224.466	500.734	224.466	366.607	4.23732	2.26205e-05
HMR_4408	Tricarboxylic acid cycle and glyoxylate/dicarboxylate metabolism	-274.019	41.916	-311.429	41.916	315.935	4.11654	3.8461e-05
HMR_6914	Oxidative phosphorylation	556.429	25.024	529.985	25.024	531.405	3.95087	7.78669e-05
HMR_3835	Arginine and proline metabolism	50.507	41.402	89.362	41.402	9.105	3.65813	0.000254058
HMR_8512	Pyruvate metabolism	-16.34	49.262	16.811	49.262	65.602	3.60422	0.00031309
HMR_5107	Transport, mitochondrial	10.07	4.321	2.125	4.321	5.749	3.50644	0.00045415
HMR_3778	Valine, leucine, and isoleucine metabolism	-10.07	4.32	-2.131	4.32	14.39	3.50447	0.000457515
HMR_3785	Valine, leucine and isoleucine degradation	-10.06	4.32	-2.13	4.32	14.38	3.49709	0.000470358
HMR_3823	Valine, leucine and isoleucine degradation	10.056	4.321	2.126	4.321	5.735	3.49505	0.000473965
HMR_3206	Valine, leucine, and isoleucine metabolism	10.051	4.322	2.121	4.322	5.729	3.49302	0.000477592
HMR_4898	Transport, mitochondrial	573.319	29.032	547.877	29.032	544.287	3.48687	0.000488701
HMR_2591	Carnitine shuttle (cytosolic)	346.999	402.687	443.499	402.687	55.688	3.46483	0.000530569
HMR_3106	Beta oxidation of even-chain fatty acids (peroxisomal)	-101.876	399.325	-196.987	399.325	501.201	3.42413	0.000616768
HMR_3030	Carnitine shuttle (peroxisomal)	21.287	399.335	113.822	399.335	378.048	3.33127	0.000864512
HMR_3029	Carnitine shuttle (peroxisomal)	-21.287	399.335	-113.822	399.335	420.622	3.33127	0.000864512
HMR_4139	Tricarboxylic acid cycle and glyoxylate/dicarboxylate metabolism	-406.095	269.239	-330.228	269.239	675.334	3.2777	0.00104655
HMR_3833	Arginine and proline metabolism	47.714	39.845	81.148	39.845	7.869	3.23293	0.00122529
HMR_9363	Exchange reactions	240.387	94.118	196.826	94.118	146.269	3.22069	0.00127885
HMR_5118	Transport, mitochondrial	12.419	8.471	2.671	8.471	3.948	3.0717	0.00212841
HMR_3744	Valine, leucine, and isoleucine metabolism	12.418	8.47	2.679	8.47	3.948	3.06902	0.00214763
HMR_3802	Alanine, aspartate and glutamate metabolism	380.028	421.776	290.198	421.776	41.748	3.03855	0.00237721
HMR_3790	Valine, leucine and isoleucine degradation	11.585	10.664	1.401	10.664	0.921	2.96229	0.00305357
HMR_5304	Transport, mitochondrial	-128.383	42.05	-102.006	42.05	170.433	2.93788	0.00330468
HMR_6612	Pyrimidine metabolism	127.153	41.705	101.121	41.705	85.448	2.9128	0.00358207
HMR_4637	Pyrimidine metabolism	-127.654	41.708	-101.627	41.708	169.362	2.91215	0.00358954
HMR_4905	Transport, mitochondrial	155.151	40.805	129.548	40.805	114.346	2.89917	0.00374148
HMR_3952	Transport, mitochondrial	-619.579	155.819	-668.921	155.819	775.398	2.85831	0.00425904
HMR_3859	Pyruvate metabolism	57.961	46.251	33.518	46.251	11.71	2.80069	0.00509931
HMR_8514	Pyruvate metabolism	57.827	46.174	33.487	46.174	11.653	2.79076	0.00525845
HMR_4335	Folate metabolism	322.4	152.372	276.001	152.372	170.028	2.72409	0.00644782
HMR_5006	Transport, mitochondrial	322.401	152.372	276.002	152.372	170.029	2.72409	0.00644782
HMR_4656	Folate metabolism	322.4	152.372	276.002	152.372	170.028	2.72403	0.00644897
HMR_3804	Alanine, aspartate and glutamate metabolism	251.703	421.979	172.019	421.979	170.276	2.69441	0.00705127
HMR_4141	Tricarboxylic acid cycle and glyoxylate/dicarboxylate metabolism	-195.183	269.939	-256.213	269.939	465.122	2.62973	0.00854529
HMR_5426	Transport, mitochondrial	-518.501	252.077	-577.346	252.077	770.578	2.61409	0.0089465
HMR_8437	Glycine, serine and threonine metabolism	-283.029	148.772	-239.814	148.772	431.801	2.60393	0.00921622
HMR_8435	Glycine, serine and threonine metabolism	283.029	148.772	239.814	148.772	134.257	2.60393	0.00921622
HMR_8436	Glycine, serine and threonine metabolism	283.029	148.772	239.815	148.772	134.257	2.60387	0.00921784
HMR_4977	Transport, mitochondrial	371.232	240.378	317.053	240.378	130.854	2.52067	0.0117133
HMR_3829	Alanine, aspartate and glutamate metabolism	120.976	65.405	149.89	65.405	55.571	2.41738	0.0156328
HMR_4907	Transport, lysosomal	20.453	6.386	29.368	6.386	14.067	2.3433	0.0191142
HMR_3800	Propanoate metabolism	13.788	9.854	24.487	9.854	3.934	2.28681	0.0222069
HMR_4885	Transport, extracellular	-747.243	61.325	-772.451	61.325	808.568	2.27299	0.0230266
HMR_6912	Oxidative phosphorylation	508.222	20.61	522.925	20.61	487.612	2.26875	0.0232836
HMR_3827	Alanine, aspartate and glutamate metabolism	-120.62	64.693	-147.59	64.693	185.313	2.26476	0.0235277
HMR_1232	Leukotriene metabolism	491.688	20.191	505.927	20.191	471.497	2.22213	0.0262743
HMR_1281	Leukotriene metabolism	491.688	20.191	505.927	20.191	471.497	2.22213	0.0262743
HMR_1284	Transport, mitochondrial	491.688	20.191	505.927	20.191	471.497	2.22213	0.0262743
HMR_1264	Leukotriene metabolism	-491.688	20.191	-505.927	20.191	511.879	2.22213	0.0262743
HMR_1267	Transport, mitochondrial	-491.688	20.191	-505.927	20.191	511.879	2.22213	0.0262743
HMR_5348	Transport, mitochondrial	37.607	21.027	52.254	21.027	16.58	2.12907	0.0332486
HMR_8687	Transport, extracellular	160.738	101.865	131.19	101.865	58.873	2.12528	0.0335631
HMR_6419	Valine, leucine, and isoleucine metabolism	5.281	3.36	1.135	3.36	1.921	2.05636	0.0397479
HMR_6420	Valine, leucine, and isoleucine metabolism	5.281	3.36	1.137	3.36	1.921	2.05511	0.0398679
HMR_9061	Exchange reactions	682.277	232.172	637.529	232.172	450.105	2.03281	0.0420722
EXC_IN_m2118	Exchange reactions	317.723	232.172	362.471	232.172	85.551	2.03281	0.0420722
HMR_3923	Folate metabolism	774.795	154.111	808.648	154.111	620.684	2.00114	0.0453773
HMR_4915	Transport, peroxisomal	229.41	472.442	289.685	472.442	243.032	1.98111	0.0475788
HMR_3956	Arginine and proline metabolism	162.791	17.092	174.279	17.092	145.699	1.92623	0.0540754
HMR_7644	Transport, extracellular	392.282	412.374	336.327	412.374	20.092	1.91676	0.0552688
HMR_4572	Purine metabolism	336.441	121.298	366.516	121.298	215.143	1.8887	0.0589322
HMR_5047	Transport, lysosomal	43.178	8.447	51.146	8.447	34.731	1.87205	0.0611993
HMR_3751	Valine, leucine and isoleucine degradation	532.348	282.7	489.477	282.7	249.648	1.82381	0.0681807
HMR_3780	Valine, leucine and isoleucine degradation	4.789	3.86	1.002	3.86	0.929	1.7594	0.0785099
HMR_2601	Carnitine shuttle (mitochondrial)	-129.193	12.034	-137.909	12.034	141.227	1.75928	0.0785295
HMR_2600	Carnitine shuttle (mitochondrial)	129.192	12.034	137.907	12.034	117.158	1.75908	0.0785637
HMR_3863	Transport, mitochondrial	75.36	41.769	92.211	41.769	33.591	1.75518	0.0792287
HMR_2599	Carnitine shuttle (cytosolic)	124.779	11.759	133.375	11.759	113.02	1.75505	0.0792502
HMR_4295	Fatty acid biosynthesis (even-chain)	133.547	12.786	142.375	12.786	120.761	1.72929	0.0837579
HMR_8513	Transport, mitochondrial	-23.474	12.52	-32.692	12.52	35.994	1.70751	0.0877281
HMR_8511	Pyruvate metabolism	23.475	12.52	32.693	12.52	10.955	1.70751	0.0877281
HMR_8510	Transport, mitochondrial	23.469	12.52	32.686	12.52	10.949	1.70732	0.0877625
HMR_3795	Valine, leucine, and isoleucine metabolism	5.353	5.024	1.201	5.024	0.329	1.6822	0.0925302
HMR_0444	Transport, extracellular	-53.091	45.156	-69.83	45.156	98.247	1.66781	0.0953541
HMR_9085	Exchange reactions	53.091	45.157	69.83	45.157	7.934	1.6678	0.0953557
HMR_0454	Fructose and Mannose metabolism	65.335	44.82	81.734	44.82	20.515	1.63875	0.101265
HMR_0453	Glycerolipid metabolism	-68.964	44.823	-85.253	44.823	113.787	1.62771	0.103586
HMR_5990	Transport, extracellular	637.095	218.967	602.959	218.967	418.128	1.62143	0.104926
HMR_3879	Cysteine and methionine metabolism	1.317	0.899	3.738	0.899	0.418	1.60865	0.107694
HMR_3881	Cysteine and methionine metabolism	1.32	0.899	3.737	0.899	0.421	1.60493	0.10851
HMR_7643	Transport, extracellular	452.219	398.096	407.24	398.096	54.123	1.569	0.116648
HMR_7890	Nucleotide metabolism	274.867	109.872	298.423	109.872	164.995	1.55419	0.120138
HMR_6911	Oxidative phosphorylation	157.775	531.381	108.206	531.381	373.606	1.51529	0.1297
HMR_5351	Butanoate metabolism	1.227	15.701	9.7	15.701	14.474	1.4846	0.137651
EXC_BOTH_m1103	Exchange reactions	-1.228	15.701	-9.701	15.701	16.929	1.48457	0.137657
HMR_3949	Transport, mitochondrial	455.369	262.857	421.498	262.857	192.512	1.48219	0.13829
HMR_3852	Glycine, serine and threonine metabolism	55.175	14.208	63.385	14.208	40.967	1.46521	0.142864
HMR_3954	Transport, mitochondrial	55.175	14.208	63.385	14.208	40.967	1.46518	0.142871
HMR_3847	Glycine, serine and threonine metabolism	-55.175	14.209	-63.385	14.209	69.384	1.46516	0.142877
HMR_3860	Glycine, serine and threonine metabolism	55.175	14.209	63.384	14.209	40.966	1.46498	0.142926
HMR_4931	Transport, extracellular	79.647	50.161	65.641	50.161	29.486	1.43224	0.152074
HMR_9071	Exchange reactions	72.634	50.12	58.806	50.12	22.514	1.41298	0.157662
HMR_3951	Transport, extracellular	27.809	19.91	36.846	19.91	7.899	1.38462	0.16617
HMR_9088	Exchange reactions	-27.809	19.91	-36.846	19.91	47.719	1.38462	0.16617
EXC_BOTH_m2731	Exchange reactions	-921.685	31.403	-910.14	31.403	953.088	1.38026	0.167508
HMR_4582	Glycine, serine and threonine metabolism	-921.688	31.402	-910.144	31.402	953.09	1.38015	0.167542
HMR_4583	Arginine and proline metabolism	921.689	31.402	910.145	31.402	890.287	1.38015	0.167542
HMR_3908	Bile acid biosynthesis	38.331	17.314	46.768	17.314	21.017	1.37188	0.170101
HMR_4992	Transport, extracellular	-917.425	31.67	-906.058	31.67	949.095	1.35454	0.175564
HMR_6058	Transport, extracellular	426.618	220.051	398.052	220.051	206.567	1.35446	0.175588
HMR_3783	Valine, leucine and isoleucine degradation	122.218	477.36	80.738	477.36	355.142	1.33893	0.180592
HMR_6018	Transport, extracellular	130.738	546.268	86.51	546.268	415.53	1.33467	0.181985
HMR_8502	Pyruvate metabolism	-19.429	13.97	-26.755	13.97	33.399	1.3149	0.188544
HMR_6323	Transport, mitochondrial	95.298	61.334	110.235	61.334	33.964	1.29567	0.195088
HMR_6325	Transport, mitochondrial	95.298	61.334	110.235	61.334	33.964	1.29567	0.195088
HMR_3869	Glutathione metabolism	-133.602	476.185	-93.719	476.185	609.787	1.28841	0.197603
HMR_4444	Folate metabolism	-127.443	476.173	-87.618	476.173	603.616	1.28655	0.19825
HMR_4667	Lysine metabolism	121.765	476.151	82.074	476.151	354.386	1.28226	0.199753
HMR_4668	Lysine metabolism	-137.752	476.152	-98.093	476.152	613.904	1.28122	0.200116
HMR_4440	Folate metabolism	132.227	476.174	92.652	476.174	343.947	1.27847	0.201082
HMR_3870	Alanine, aspartate and glutamate metabolism	126.031	476.172	86.53	476.172	350.141	1.27609	0.201924
HMR_4101	Pyruvate metabolism	73.55	56.608	60.406	56.608	16.942	1.27095	0.203748
HMR_9067	Exchange reactions	961.38	36.834	971.903	36.834	924.546	1.26351	0.206406
EXC_IN_m3462	Exchange reactions	38.62	36.834	28.097	36.834	1.786	1.26351	0.206406
HMR_4654	Folate metabolism	143.42	425.001	179.866	425.001	281.581	1.25196	0.210585
HMR_4332	Folate metabolism	143.419	425.001	179.865	425.001	281.582	1.25196	0.210585
HMR_3866	Sulfur metabolism	26.766	16.358	34.157	16.358	10.408	1.22666	0.219949
HMR_3865	Alanine, aspartate and glutamate metabolism	26.765	16.358	34.155	16.358	10.407	1.2265	0.220011
HMR_3769	Valine, leucine and isoleucine degradation	-119.886	477.367	-82.221	477.367	597.253	1.21579	0.224066
HMR_4243	Phenylalanine, tyrosine and tryptophan biosynthesis	108.546	477.341	71.024	477.341	368.795	1.21121	0.225816
HMR_4242	Phenylalanine, tyrosine and tryptophan biosynthesis	-125.712	477.34	-88.202	477.34	603.052	1.21082	0.225964
HMR_3770	Glycine, serine and threonine metabolism	114.529	477.367	77.112	477.367	362.838	1.20778	0.227131
HMR_9066	Exchange reactions	926.875	31.409	916.837	31.409	895.466	1.19995	0.230159
HMR_4089	Pyruvate metabolism	67.763	54.259	55.689	54.259	13.504	1.19591	0.231732
HMR_5585	Transport, extracellular	-162.888	479.897	-199.67	479.897	642.785	1.19164	0.233402
HMR_4588	Tricarboxylic acid cycle and glyoxylate/dicarboxylate metabolism	23.76	476.135	-12.492	476.135	452.375	1.17191	0.241233
HMR_4109	Alanine, aspartate and glutamate metabolism	24.638	15.43	18.566	15.43	9.208	1.17042	0.241831
HMR_4586	Tricarboxylic acid cycle and glyoxylate/dicarboxylate metabolism	-212.739	473.572	-176.857	473.572	686.311	1.16264	0.244974
HMR_4282	Propanoate metabolism	34.722	20.007	27.674	20.007	14.715	1.15964	0.246195
HMR_4584	Glycine, serine and threonine metabolism	-39.812	21.772	-47.826	21.772	61.584	1.15783	0.246933
HMR_8428	Arginine and proline metabolism	39.807	21.772	47.821	21.772	18.035	1.15783	0.246933
HMR_8430	Arginine and proline metabolism	39.81	21.772	47.824	21.772	18.038	1.15783	0.246933
HMR_8427	Arginine and proline metabolism	-39.807	21.772	-47.821	21.772	61.579	1.15783	0.246933
HMR_5586	Transport, extracellular	165.653	479.673	201.285	479.673	314.02	1.15463	0.248241
HMR_3995	Cysteine and methionine metabolism	-213.161	412.863	-246.07	412.863	626.024	1.14613	0.25174
HMR_3877	Cysteine and methionine metabolism	5.735	2.233	8.237	2.233	3.502	1.142	0.253453
HMR_3875	Cysteine and methionine metabolism	7.045	2.305	9.544	2.305	4.74	1.12687	0.259799
HMR_5113	Transport, mitochondrial	21.073	15.4	15.241	15.4	5.673	1.12592	0.2602
HMR_0015	Transport, extracellular	87.989	35.283	97.483	35.283	52.706	1.10832	0.267726
HMR_9033	Exchange reactions	87.989	35.283	97.483	35.283	52.706	1.10832	0.267726
HMR_8434	Glycine, serine and threonine metabolism	160.171	99.904	144.953	99.904	60.267	1.10168	0.2706
HMR_8433	Glycine, serine and threonine metabolism	-160.17	99.904	-144.954	99.904	260.074	1.10154	0.270663
HMR_3807	Arginine and proline metabolism	53.353	30.661	62.593	30.661	22.692	1.0971	0.272599
HMR_4652	Tricarboxylic acid cycle and glyoxylate/dicarboxylate metabolism	-391.927	412.774	-360.293	412.774	804.701	1.0952	0.27343
HMR_3848	Transport, peroxisomal	-114.225	39.511	-124.159	39.511	153.736	1.08759	0.276776
HMR_3849	Glycine, serine and threonine metabolism	114.226	39.511	124.16	39.511	74.715	1.08759	0.276776
HMR_3850	Transport, peroxisomal	114.226	39.511	124.16	39.511	74.715	1.08759	0.276776
HMR_3867	Transport, peroxisomal	-114.227	39.511	-124.161	39.511	153.738	1.08759	0.276776
HMR_3784	Glycine, serine and threonine metabolism	-112.154	477.361	-78.604	477.361	589.515	1.08296	0.278826
HMR_5055	Transport, lysosomal	4.781	1.549	6.724	1.549	3.232	1.04216	0.297339
HMR_9065	Exchange reactions	738.299	186.093	718.615	186.093	552.206	1.02499	0.305367
HMR_3864	Transport, mitochondrial	48.597	39.947	58.06	39.947	8.65	1.0089	0.313024
HMR_6307	Transport, mitochondrial	62.369	49.191	72.716	49.191	13.178	1.00137	0.316646
HMR_6314	Transport, mitochondrial	62.369	49.191	72.716	49.191	13.178	1.00137	0.316646
HMR_6021	Transport, extracellular	63.701	552.695	30.551	552.695	488.994	0.996288	0.31911
HMR_3035	Carnitine shuttle (peroxisomal)	50.91	415.454	79.491	415.454	364.544	0.995147	0.319665
HMR_3037	Carnitine shuttle (peroxisomal)	-50.911	415.454	-79.491	415.454	466.365	0.995112	0.319682
HMR_8566	Tryptophan metabolism	20.898	10.686	25.742	10.686	10.212	0.994093	0.320177
HMR_4548	Serotonin and melatonin biosynthesis	20.899	10.686	25.743	10.686	10.213	0.994093	0.320177
HMR_5362	Transport, peroxisomal	45.952	415.46	74.134	415.46	369.508	0.981247	0.326471
HMR_4982	Transport, extracellular	-93.621	38.396	-102.471	38.396	132.017	0.978423	0.327865
HMR_9131	Exchange reactions	93.621	38.397	102.471	38.397	55.224	0.978417	0.327868
HMR_5060	Transport, lysosomal	3.261	1.035	4.763	1.035	2.226	0.976685	0.328725
HMR_6004	Transport, extracellular	44.148	553.811	11.727	553.811	509.663	0.973697	0.330207
HMR_4391	Glycolysis / Gluconeogenesis	447.612	25.04	440.411	25.04	422.572	0.973081	0.330513
HMR_9079	Exchange reactions	92.264	35.201	100.451	35.201	57.063	0.967424	0.333332
HMR_7886	Nucleotide metabolism	272.322	313.427	296.483	313.427	41.105	0.963022	0.335537
HMR_4715	Pantothenate and CoA biosynthesis	748.653	113.464	762.748	113.464	635.189	0.948566	0.342841
HMR_4716	Pantothenate and CoA biosynthesis	748.652	113.464	762.747	113.464	635.188	0.948566	0.342841
HMR_4720	Transport, mitochondrial	748.652	113.464	762.747	113.464	635.188	0.948566	0.342841
HMR_4731	Pantothenate and CoA biosynthesis	748.652	113.464	762.747	113.464	635.188	0.948566	0.342841
HMR_4729	Transport, mitochondrial	-748.652	113.464	-762.747	113.464	862.116	0.948566	0.342841
HMR_4733	Pantothenate and CoA biosynthesis	-748.652	113.464	-762.747	113.464	862.116	0.948566	0.342841
HMR_3825	Transport, mitochondrial	51.296	49.967	61.188	49.967	1.329	0.946198	0.344048
HMR_4701	Sulfur metabolism	96.344	38.047	104.807	38.047	58.297	0.940484	0.346969
HMR_4700	Glycine, serine and threonine metabolism	93.398	38.077	101.788	38.077	55.321	0.932032	0.35132
HMR_2594	Carnitine shuttle (cytosolic)	170.096	478.697	198.441	478.697	308.601	0.919118	0.358034
HMR_4330	beta-Alanine metabolism	-15.02	19.169	-9.688	19.169	34.189	0.896647	0.369907
HMR_4953	Transport, mitochondrial	15.02	19.169	9.689	19.169	4.149	0.896479	0.369997
HMR_6311	Transport, mitochondrial	52.198	42.733	60.741	42.733	9.465	0.888379	0.374337
HMR_6315	Transport, mitochondrial	52.198	42.733	60.741	42.733	9.465	0.888379	0.374337
HMR_9260	Exchange reactions	12.248	19.16	6.973	19.16	6.912	0.887288	0.374924
HMR_4900	Transport, peroxisomal	123.475	55.322	132.809	55.322	68.153	0.873707	0.382278
HMR_4152	Tricarboxylic acid cycle and glyoxylate/dicarboxylate metabolism	223.169	411.809	198.029	411.809	188.64	0.873041	0.382641
HMR_6300	Transport, mitochondrial	54.943	44.381	63.472	44.381	10.562	0.871578	0.383439
HMR_6304	Transport, mitochondrial	54.943	44.381	63.472	44.381	10.562	0.871578	0.383439
HMR_5063	Transport, lysosomal	2.642	0.84	3.842	0.84	1.802	0.866703	0.386105
HMR_5056	Transport, lysosomal	2.716	0.882	3.932	0.882	1.834	0.856848	0.391529
HMR_6301	Transport, mitochondrial	45.239	38.23	52.995	38.23	7.009	0.851301	0.394602
HMR_5580	Transport, extracellular	-311.026	473.761	-337.012	473.761	784.787	0.848335	0.396252
HMR_5043	Transport, mitochondrial	982.231	17.268	986.979	17.268	964.963	0.848249	0.396299
HMR_6317	Transport, mitochondrial	47.105	39.315	54.899	39.315	7.79	0.844346	0.398476
HMR_5053	Transport, lysosomal	2.689	0.867	3.866	0.867	1.822	0.841573	0.400027
HMR_3149	Beta oxidation of even-chain fatty acids (mitochondrial)	17.689	2.537	19.627	2.537	15.152	0.841496	0.40007
HMR_3153	Beta oxidation of even-chain fatty acids (mitochondrial)	17.671	2.542	19.61	2.542	15.129	0.841217	0.400227
HMR_3150	Beta oxidation of even-chain fatty acids (mitochondrial)	17.683	2.539	19.621	2.539	15.144	0.841179	0.400248
HMR_3151	Beta oxidation of even-chain fatty acids (mitochondrial)	17.677	2.54	19.615	2.54	15.137	0.84102	0.400337
HMR_3156	Beta oxidation of even-chain fatty acids (mitochondrial)	17.665	2.543	19.604	2.543	15.122	0.840979	0.40036
HMR_3157	Beta oxidation of even-chain fatty acids (mitochondrial)	17.66	2.545	19.598	2.545	15.115	0.840309	0.400735
HMR_3158	Beta oxidation of even-chain fatty acids (mitochondrial)	17.655	2.546	19.593	2.546	15.109	0.840151	0.400824
HMR_3160	Beta oxidation of even-chain fatty acids (mitochondrial)	17.65	2.547	19.588	2.547	15.103	0.839993	0.400912
HMR_3163	Butanoate metabolism	17.645	2.549	19.583	2.549	15.096	0.839677	0.401089
HMR_5064	Transport, lysosomal	3.182	1.047	4.46	1.047	2.135	0.834386	0.404064
HMR_5067	Transport, lysosomal	2.984	1.006	4.24	1.006	1.978	0.833636	0.404486
HMR_6330	Transport, mitochondrial	142.951	523.293	169.591	523.293	380.342	0.825189	0.409264
HMR_3144	Beta oxidation of even-chain fatty acids (mitochondrial)	14.887	2.161	16.641	2.161	12.726	0.821566	0.411324
HMR_3143	Beta oxidation of even-chain fatty acids (mitochondrial)	14.894	2.159	16.647	2.159	12.735	0.821458	0.411385
HMR_3146	Beta oxidation of even-chain fatty acids (mitochondrial)	14.88	2.163	16.634	2.163	12.717	0.821296	0.411478
HMR_4952	Transport, extracellular	20.417	17.171	15.949	17.171	3.246	0.804973	0.420835
HMR_6391	Transport, mitochondrial	115.135	474.052	139.709	474.052	358.917	0.799375	0.424073
HMR_7253	Transport, extracellular	-42.084	24.781	-47.858	24.781	66.865	0.793974	0.42721
HMR_4593	Pentose and glucuronate interconversions	42.084	24.782	47.858	24.782	17.302	0.793967	0.427215
HMR_9138	Exchange reactions	42.084	24.782	47.858	24.782	17.302	0.793967	0.427215
HMR_5564	Transport, extracellular	62.144	560.667	35.774	560.667	498.523	0.787016	0.431273
HMR_6305	Transport, mitochondrial	39.72	34.303	46.502	34.303	5.417	0.78629	0.431697
HMR_6309	Transport, mitochondrial	43.921	39.105	51.134	39.105	4.816	0.784263	0.432886
HMR_6310	Transport, mitochondrial	43.921	39.105	51.134	39.105	4.816	0.784263	0.432886
HMR_6513	Transport, mitochondrial	39.18	24.288	44.859	24.288	14.892	0.774163	0.438835
HMR_6306	Transport, mitochondrial	42.908	36.386	49.715	36.386	6.522	0.767911	0.44254
HMR_5483	Transport, extracellular	89.517	558.623	64.209	558.623	469.106	0.756463	0.449372
HMR_6918	Oxidative phosphorylation	990.833	8.878	987.408	8.878	981.955	0.751089	0.452599
HMR_0640	Glycerophospholipid metabolism	46.571	24.758	41.458	24.758	21.813	0.748777	0.453992
HMR_4926	Transport, mitochondrial	425.222	260.482	408.18	260.482	164.74	0.748359	0.454244
HMR_9069	Exchange reactions	41.22	39.414	34.849	39.414	1.806	0.74549	0.455975
HMR_7638	Transport, mitochondrial	49.758	55.972	57.95	55.972	6.214	0.743255	0.457328
HMR_6318	Transport, mitochondrial	37.223	32.807	43.436	32.807	4.416	0.737057	0.461088
HMR_6245	Transport, extracellular	38.003	23.905	33.074	23.905	14.098	0.736271	0.461566
HMR_8421	Glycerophospholipid metabolism	38.003	23.905	33.074	23.905	14.098	0.736262	0.461571
HMR_5059	Transport, lysosomal	2.286	0.783	3.254	0.783	1.503	0.728623	0.466232
HMR_6302	Transport, mitochondrial	38.658	33.863	44.876	33.863	4.795	0.726936	0.467265
HMR_0016	Transport, extracellular	88.863	37.905	95.276	37.905	50.958	0.723228	0.46954
HMR_9056	Exchange reactions	88.863	37.905	95.276	37.905	50.958	0.723228	0.46954
HMR_5066	Transport, lysosomal	1.788	0.578	2.617	0.578	1.21	0.719918	0.471576
HMR_4271	Nicotinate and nicotinamide metabolism	50.7	58.118	58.749	58.118	7.418	0.717147	0.473283
HMR_6299	Transport, mitochondrial	33.982	30.746	39.791	30.746	3.236	0.711356	0.476863
HMR_6303	Transport, mitochondrial	33.982	30.746	39.791	30.746	3.236	0.711356	0.476863
HMR_6007	Transport, extracellular	74.317	551.95	50.748	551.95	477.633	0.708825	0.478433
HMR_3136	Beta oxidation of even-chain fatty acids (mitochondrial)	13.015	2.04	14.485	2.04	10.975	0.708732	0.478491
HMR_3139	Beta oxidation of even-chain fatty acids (mitochondrial)	13	2.044	14.471	2.044	10.956	0.708556	0.4786
HMR_3137	Beta oxidation of even-chain fatty acids (mitochondrial)	13.008	2.042	14.478	2.042	10.966	0.708403	0.478695
HMR_3142	Beta oxidation of even-chain fatty acids (mitochondrial)	12.993	2.047	14.464	2.047	10.946	0.708145	0.478855
HMR_5065	Transport, lysosomal	1.558	0.601	2.389	0.601	0.957	0.707907	0.479003
HMR_5050	Transport, lysosomal	1.972	0.641	2.821	0.641	1.331	0.705299	0.480624
HMR_6312	Transport, mitochondrial	35.096	31.552	40.925	31.552	3.544	0.705254	0.480652
HMR_6316	Transport, mitochondrial	35.096	31.552	40.925	31.552	3.544	0.705254	0.480652
HMR_6606	Purine metabolism	10.448	5.343	12.87	5.343	5.105	0.70293	0.482099
HMR_6393	Ascorbate and aldarate metabolism	-10.448	5.343	-12.87	5.343	15.791	0.70293	0.482099
HMR_6396	Ascorbate and aldarate metabolism	10.449	5.343	12.87	5.343	5.106	0.70264	0.48228
HMR_6410	Glycolysis / Gluconeogenesis	241.628	143.593	253.558	143.593	98.035	0.693944	0.487718
HMR_6412	Glycolysis / Gluconeogenesis	241.629	143.593	253.557	143.593	98.036	0.693827	0.48779
HMR_5125	Transport, mitochondrial	23.752	22.984	28.909	22.984	0.768	0.689891	0.490263
HMR_4091	Pyruvate metabolism	14.071	16.176	10.471	16.176	2.105	0.688096	0.491392
HMR_6014	Transport, extracellular	74.052	551.968	51.243	551.968	477.916	0.68597	0.492732
HMR_6020	Transport, extracellular	-73.899	551.98	-51.097	551.98	625.879	0.685754	0.492868
HMR_6016	Transport, extracellular	73.899	551.98	51.097	551.98	478.081	0.685754	0.492868
HMR_6019	Transport, extracellular	73.899	551.98	51.097	551.98	478.081	0.685754	0.492868
HMR_6017	Transport, extracellular	73.899	551.98	51.098	551.98	478.081	0.685724	0.492887
HMR_9041	Exchange reactions	12.309	6.021	9.961	6.021	6.288	0.685186	0.493226
HMR_5115	Transport, mitochondrial	25.224	17.195	29.396	17.195	8.029	0.683751	0.494133
HMR_5116	Transport, mitochondrial	25.224	17.195	29.395	17.195	8.029	0.683587	0.494236
HMR_4087	Pyruvate metabolism	13.988	16.045	10.438	16.045	2.057	0.680719	0.496049
HMR_6015	Transport, extracellular	85.067	551.094	62.484	551.094	466.027	0.679638	0.496734
HMR_4299	Amino sugar and nucleotide sugar metabolism	62.92	27.475	58.005	27.475	35.445	0.675484	0.499368
HMR_6308	Transport, mitochondrial	32.125	29.526	37.52	29.526	2.599	0.674512	0.499986
HMR_6313	Transport, mitochondrial	32.125	29.526	37.52	29.526	2.599	0.674512	0.499986
HMR_6033	Transport, extracellular	46.923	553.674	24.626	553.674	506.751	0.669738	0.503025
HMR_6038	Transport, extracellular	58.182	553.08	36.072	553.08	494.898	0.664404	0.506432
HMR_6049	Transport, extracellular	58.182	553.08	36.072	553.08	494.898	0.664404	0.506432
HMR_6042	Transport, extracellular	58.181	553.08	36.072	553.08	494.899	0.664374	0.506451
HMR_6048	Transport, extracellular	58.181	553.08	36.072	553.08	494.899	0.664374	0.506451
HMR_6026	Transport, extracellular	-58.027	553.089	-35.926	553.089	611.116	0.664129	0.506608
HMR_4843	Transport, mitochondrial	929.907	66.329	922.064	66.329	863.578	0.663321	0.507125
HMR_5048	Transport, lysosomal	2.158	0.743	3.012	0.743	1.415	0.660055	0.509219
HMR_5496	Transport, extracellular	61.975	561.429	39.862	561.429	499.454	0.659559	0.509537
HMR_4396	Glycolysis / Gluconeogenesis	41.388	20.011	37.307	20.011	21.377	0.656648	0.511408
HMR_4996	Transport, extracellular	61.59	27.333	56.851	27.333	34.257	0.653068	0.513712
HMR_9168	Exchange reactions	61.59	27.333	56.851	27.333	34.257	0.653068	0.513712
HMR_3890	Alanine, aspartate and glutamate metabolism	21.766	7.351	19.3	7.351	14.415	0.651957	0.514429
HMR_5102	Transport, mitochondrial	23.565	18.14	27.584	18.14	5.425	0.64415	0.519478
HMR_4281	Glycolysis / Gluconeogenesis	74.978	10.607	77.953	10.607	64.371	0.642307	0.520674
HMR_4930	Transport, peroxisomal	74.985	10.607	77.959	10.607	64.378	0.642092	0.520814
HMR_3007	Transport, peroxisomal	-74.972	10.609	-77.946	10.609	85.581	0.642047	0.520843
HMR_6011	Transport, extracellular	-57.76	553.107	-36.421	553.107	610.867	0.64123	0.521373
HMR_5469	Transport, extracellular	154.313	550.86	133.079	550.86	396.547	0.638806	0.522949
HMR_4954	Transport, extracellular	-34.345	24.131	-30.05	24.131	58.476	0.63832	0.523265
HMR_4922	Transport, mitochondrial	-821.921	117.05	-831.467	117.05	938.971	0.631698	0.527584
HMR_3971	Transport, mitochondrial	-88.079	529.835	-108.322	529.835	617.914	0.622465	0.533636
HMR_5583	Transport, extracellular	453.052	416.179	470.896	416.179	36.873	0.621852	0.534039
HMR_5553	Transport, extracellular	149.011	550.789	128.398	550.789	401.778	0.620231	0.535106
HMR_6047	Transport, extracellular	-24.375	554.692	-44.875	554.692	579.067	0.615596	0.538161
HMR_4595	Pentose and glucuronate interconversions	-14.783	28.291	-19.531	28.291	43.074	0.61476	0.538713
HMR_5058	Transport, lysosomal	1.359	0.462	1.993	0.462	0.897	0.613485	0.539556
HMR_6324	Transport, mitochondrial	26.991	25.587	31.542	25.587	1.404	0.6112	0.541067
HMR_6326	Transport, mitochondrial	26.991	25.587	31.542	25.587	1.404	0.6112	0.541067
HMR_9047	Exchange reactions	961.795	37.225	967.089	37.225	924.57	0.606761	0.54401
HMR_9057	Exchange reactions	38.205	37.225	32.911	37.225	0.98	0.606761	0.54401
HMR_5114	Transport, mitochondrial	29.626	20.05	25.924	20.05	9.576	0.603088	0.54645
HMR_4792	Glycine, serine and threonine metabolism	-29.626	20.05	-25.925	20.05	49.676	0.602925	0.546558
HMR_5519	Transport, extracellular	4.5	562.584	-15.608	562.584	558.084	0.599484	0.54885
HMR_5568	Transport, extracellular	67.64	560.297	47.689	560.297	492.657	0.595675	0.551392
HMR_5349	Transport, mitochondrial	23.819	19.762	27.767	19.762	4.057	0.594454	0.552208
HMR_5572	Transport, extracellular	64.757	560.492	45.001	560.492	495.735	0.589768	0.555346
HMR_4865	Transport, mitochondrial	-21.496	535.931	-40.726	535.931	557.427	0.587585	0.556811
HMR_9036	Exchange reactions	11.274	1.794	12.41	1.794	9.48	0.586081	0.557821
HMR_5049	Transport, lysosomal	1.194	0.43	1.779	0.43	0.764	0.585	0.558548
HMR_6328	Transport, mitochondrial	935.203	61.991	928.528	61.991	873.212	0.584892	0.55862
HMR_5573	Transport, extracellular	20.503	562.697	0.911	562.697	542.194	0.583956	0.55925
HMR_5529	Transport, extracellular	18.949	562.726	-0.542	562.726	543.777	0.580938	0.561282
HMR_5538	Transport, extracellular	18.57	562.734	-0.906	562.734	544.164	0.580489	0.561585
HMR_5546	Transport, extracellular	18.074	562.743	-1.394	562.743	544.669	0.580249	0.561747
HMR_7717	Nucleotide metabolism	53.63	13.151	56.644	13.151	40.479	0.579465	0.562275
HMR_6621	Pyrimidine metabolism	53.62	13.15	56.633	13.15	40.47	0.579295	0.56239
HMR_7875	Nucleotide metabolism	53.627	13.15	56.64	13.15	40.477	0.579284	0.562398
HMR_7883	Nucleotide metabolism	53.624	13.15	56.637	13.15	40.474	0.579284	0.562398
HMR_7719	Transport, mitochondrial	-53.635	13.151	-56.648	13.151	66.786	0.579273	0.562405
HMR_6321	Transport, mitochondrial	22.541	21.157	26.433	21.157	1.384	0.574312	0.565756
HMR_7851	Transport, mitochondrial	64.91	61.851	71.445	61.851	3.059	0.573572	0.566257
HMR_7850	Transport, mitochondrial	64.567	61.384	71.066	61.384	3.183	0.572662	0.566873
HMR_5559	Transport, extracellular	-17.824	562.336	-37.002	562.336	580.16	0.571989	0.567329
HMR_7841	Transport, mitochondrial	64.453	61.101	70.918	61.101	3.352	0.570983	0.568011
HMR_6327	Transport, mitochondrial	23.059	21.588	26.962	21.588	1.471	0.570545	0.568308
HMR_7843	Transport, mitochondrial	64.369	60.862	70.808	60.862	3.507	0.569915	0.568736
HMR_7844	Transport, mitochondrial	64.359	60.854	70.793	60.854	3.505	0.569514	0.569007
HMR_7847	Transport, mitochondrial	64.7	61.499	71.167	61.499	3.201	0.569394	0.569089
HMR_7852	Transport, mitochondrial	64.605	61.425	71.043	61.425	3.18	0.567217	0.570567
HMR_5574	Transport, extracellular	18.992	562.726	0.008	562.726	543.734	0.565827	0.571512
HMR_5101	Transport, mitochondrial	30.486	18.314	34.02	18.314	12.172	0.564361	0.572508
HMR_4477	Pentose phosphate pathway	-26.293	16.032	-23.101	16.032	42.325	0.562324	0.573895
HMR_4858	Transport, extracellular	-37.499	17.477	-34.248	17.477	54.976	0.561361	0.574552
HMR_4415	Galactose metabolism	37.498	17.477	34.247	17.477	20.021	0.561361	0.574552
HMR_4128	Galactose metabolism	37.51	17.478	34.259	17.478	20.032	0.561352	0.574557
HMR_9102	Exchange reactions	37.498	17.478	34.247	17.478	20.02	0.561352	0.574557
HMR_7842	Transport, mitochondrial	63.816	60.425	70.085	60.425	3.391	0.557065	0.577483
HMR_7849	Transport, mitochondrial	64.151	61.059	70.449	61.059	3.092	0.556702	0.577731
HMR_5508	Transport, extracellular	60.867	560.755	42.279	560.755	499.888	0.554802	0.57903
HMR_5105	Transport, mitochondrial	21.667	20.508	25.365	20.508	1.159	0.554422	0.57929
HMR_9072	Exchange reactions	-66.321	12.161	-63.606	12.161	78.482	0.554278	0.579389
HMR_9190	Transport, extracellular	317.701	244.853	329.996	244.853	72.848	0.552481	0.580619
HMR_1263	Leukotriene metabolism	677.045	91.464	684.445	91.464	585.581	0.551645	0.581192
HMR_5052	Transport, lysosomal	1.65	0.619	2.301	0.619	1.031	0.551576	0.581239
HMR_4083	Nucleotide metabolism	32.7	12.421	35.436	12.421	20.279	0.547178	0.584256
HMR_5031	Transport, mitochondrial	28.349	11.633	30.974	11.633	16.716	0.542722	0.587322
HMR_7854	Transport, mitochondrial	63.526	60.822	69.633	60.822	2.704	0.541074	0.588456
HMR_7848	Transport, mitochondrial	63.202	60.368	69.281	60.368	2.834	0.540684	0.588726
HMR_7853	Transport, mitochondrial	63.343	60.492	69.398	60.492	2.851	0.538064	0.590533
HMR_3164	Tryptophan metabolism	34.807	6.892	36.756	6.892	27.915	0.536526	0.591595
HMR_3166	Tryptophan metabolism	34.803	6.893	36.751	6.893	27.91	0.53621	0.591813
HMR_7830	Transport, mitochondrial	63.242	60.412	69.264	60.412	2.83	0.535523	0.592288
HMR_9035	Exchange reactions	20.939	3.6	22.375	3.6	17.339	0.526216	0.598738
HMR_7839	Transport, mitochondrial	62.804	60.054	68.696	60.054	2.75	0.525669	0.599118
HMR_5062	Transport, lysosomal	1.149	0.401	1.651	0.401	0.748	0.524799	0.599723
HMR_9096	Exchange reactions	-32.113	18.957	-35.419	18.957	51.07	0.524142	0.60018
HMR_4914	Transport, mitochondrial	366.032	391.836	380.544	391.836	25.804	0.519451	0.603446
HMR_5054	Transport, lysosomal	1.036	0.353	1.503	0.353	0.683	0.518889	0.603838
HMR_1266	Leukotriene metabolism	-185.354	90.214	-178.519	90.214	275.568	0.51337	0.607692
HMR_1268	Transport, peroxisomal	-185.354	90.214	-178.519	90.214	275.568	0.51337	0.607692
HMR_1233	Leukotriene metabolism	185.354	90.214	178.519	90.214	95.14	0.51337	0.607692
HMR_1282	Leukotriene metabolism	185.354	90.214	178.519	90.214	95.14	0.51337	0.607692
HMR_1283	Transport, peroxisomal	185.354	90.214	178.519	90.214	95.14	0.51337	0.607692
HMR_6620	Transport, mitochondrial	60.993	13.801	63.696	13.801	47.192	0.508419	0.61116
HMR_6618	Transport, mitochondrial	-60.994	13.801	-63.696	13.801	74.795	0.508231	0.611292
HMR_5292	Transport, mitochondrial	-52.868	25.57	-56.53	25.57	78.438	0.50621	0.612709
HMR_9076	Exchange reactions	33.55	18.959	36.73	18.959	14.591	0.50414	0.614163
HMR_4940	Transport, mitochondrial	91.627	474.057	106.982	474.057	382.43	0.499492	0.617433
HMR_7836	Transport, mitochondrial	60.714	58.267	66.221	58.267	2.447	0.499108	0.617703
HMR_3946	Transport, mitochondrial	16.607	26.242	13.061	26.242	9.635	0.498636	0.618036
HMR_4963	Transport, mitochondrial	25.961	24.06	29.58	24.06	1.901	0.498388	0.61821
HMR_5051	Transport, lysosomal	0.929	0.368	1.381	0.368	0.561	0.495538	0.620221
HMR_7837	Transport, mitochondrial	60.673	58.082	66.107	58.082	2.591	0.493456	0.621691
HMR_4862	Transport, mitochondrial	-70.94	531.704	-87.013	531.704	602.644	0.493222	0.621855
HMR_7838	Transport, mitochondrial	60.661	58.069	66.088	58.069	2.592	0.492885	0.622094
HMR_7840	Transport, mitochondrial	60.579	58.006	65.985	58.006	2.573	0.491266	0.623238
HMR_5346	Transport, peroxisomal	-186.941	90.217	-180.445	90.217	277.158	0.487901	0.62562
HMR_7835	Transport, mitochondrial	60.175	57.673	65.466	57.673	2.502	0.482329	0.629572
HMR_4890	Transport, peroxisomal	76.326	94.26	82.988	94.26	17.934	0.479672	0.631461
HMR_0349	Fatty acid activation (cytosolic)	-13.261	2.705	-14.373	2.705	15.966	0.472486	0.63658
HMR_4410	Tricarboxylic acid cycle and glyoxylate/dicarboxylate metabolism	971.125	27.536	974.471	27.536	943.589	0.462184	0.64395
HMR_4888	Transport, mitochondrial	-971.235	27.452	-974.562	27.452	998.687	0.460262	0.645328
HMR_5000	Transport, extracellular	-25.29	12.531	-27.638	12.531	37.821	0.458921	0.646291
HMR_9099	Exchange reactions	25.29	12.532	27.638	12.532	12.758	0.458912	0.646297
HMR_5057	Transport, lysosomal	1.142	0.415	1.58	0.415	0.727	0.455411	0.648814
HMR_8356	Transport, mitochondrial	32.248	18.792	35.042	18.792	13.456	0.448457	0.653823
HMR_8357	Glycolysis / Gluconeogenesis	32.247	18.792	35.041	18.792	13.455	0.448457	0.653823
HMR_4893	Transport, nuclear	-8.657	8.998	-10.551	8.998	17.655	0.441565	0.658804
HMR_3947	Transport, peroxisomal	-56.795	94.129	-62.871	94.129	150.924	0.437766	0.661556
HMR_7764	Transport, nuclear	-9.662	6.596	-8.14	6.596	16.258	0.436481	0.662488
HMR_0627	Glycerophospholipid metabolism	15.772	8.949	14.038	8.949	6.823	0.421999	0.673026
HMR_4741	Propanoate metabolism	19.703	8.662	17.987	8.662	11.041	0.415715	0.677619
HMR_8497	Pyruvate metabolism	10.539	7.016	12.156	7.016	3.523	0.41571	0.677622
HMR_4497	Propanoate metabolism	19.702	8.663	17.986	8.663	11.039	0.415702	0.677628
HMR_4735	beta-Alanine metabolism	19.707	8.662	17.992	8.662	11.045	0.415472	0.677796
HMR_8500	Pyruvate metabolism	10.54	7.016	12.156	7.016	3.524	0.415453	0.67781
HMR_2376	Omega-6 fatty acid metabolism	14.693	2.763	15.687	2.763	11.93	0.415068	0.678092
HMR_2371	Omega-6 fatty acid metabolism	14.686	2.766	15.68	2.766	11.92	0.414851	0.678251
HMR_2378	Omega-6 fatty acid metabolism	14.697	2.762	15.69	2.762	11.935	0.414759	0.678318
HMR_2374	Omega-6 fatty acid metabolism	14.69	2.765	15.683	2.765	11.925	0.414542	0.678477
HMR_5446	Transport, extracellular	34.166	6.57	32.678	6.57	27.596	0.413797	0.679023
HMR_9058	Exchange reactions	978.982	11.987	980.954	11.987	966.995	0.412646	0.679866
HMR_4851	Transport, mitochondrial	82.135	512.195	95.307	512.195	430.06	0.411847	0.680451
HMR_9286	Exchange reactions	72.138	14.849	69.932	14.849	57.289	0.407959	0.683304
HMR_4570	Purine metabolism	7.227	538.441	-6.099	538.441	531.214	0.406075	0.684687
HMR_4635	Nucleotide metabolism	-386.244	439.232	-398.216	439.232	825.476	0.405058	0.685435
HMR_9042	Exchange reactions	0.74	0.592	1.28	0.592	0.148	0.401047	0.688386
HMR_4685	Tyrosine metabolism	470.659	249.465	479.596	249.465	221.194	0.399859	0.68926
HMR_4687	Tyrosine metabolism	470.659	249.465	479.596	249.465	221.194	0.399859	0.68926
HMR_4688	beta-Alanine metabolism	-529.341	249.465	-520.404	249.465	778.806	0.399859	0.68926
HMR_4605	Arginine and proline metabolism	529.341	249.465	520.404	249.465	279.876	0.399859	0.68926
HMR_3885	Tryptophan metabolism	28.946	15.879	31.191	15.879	13.067	0.399583	0.689464
HMR_9075	Exchange reactions	-31.321	5.92	-29.962	5.92	37.241	0.397835	0.690752
HMR_2472	Omega-3 fatty acid metabolism	7.749	1.522	8.454	1.522	6.227	0.395905	0.692175
HMR_4870	Transport, mitochondrial	-40.121	505.034	-52.666	505.034	545.155	0.394863	0.692944
HMR_4565	Pentose phosphate pathway	230.005	248.304	238.801	248.304	18.299	0.394578	0.693154
HMR_0397	Fatty acid activation (cytosolic)	-30.014	3.671	-31.078	3.671	33.685	0.390134	0.696438
HMR_6510	Riboflavin metabolism	12.411	13.983	14.566	13.983	1.572	0.3901	0.696462
HMR_4143	Pyruvate metabolism	6.188	6.667	7.668	6.667	0.479	0.383492	0.701355
HMR_7856	Transport, nuclear	200.2	360.78	210.415	360.78	160.58	0.381064	0.703156
HMR_7857	Transport, nuclear	-200.201	360.78	-210.416	360.78	560.981	0.381064	0.703156
HMR_6511	Riboflavin metabolism	12.204	13.694	14.284	13.694	1.49	0.380854	0.703312
HMR_6000	Transport, extracellular	87.771	550.933	75.152	550.933	463.162	0.379903	0.704017
HMR_4709	Purine metabolism	-27.981	6.05	-26.673	6.05	34.031	0.378757	0.704869
HMR_3996	Cysteine and methionine metabolism	453.547	408.434	442.893	408.434	45.113	0.372768	0.709321
HMR_3853	Pyruvate metabolism	10.158	9.12	11.81	9.12	1.038	0.371175	0.710507
HMR_3856	Glycine, serine and threonine metabolism	10.158	9.12	11.81	9.12	1.038	0.371175	0.710507
HMR_3854	Pyruvate metabolism	10.154	9.115	11.8	9.115	1.039	0.369995	0.711386
HMR_0217	Fatty acid activation (cytosolic)	-28.67	3.479	-29.65	3.479	32.149	0.369798	0.711533
HMR_0348	Transport, extracellular	13.697	3.38	14.657	3.38	10.317	0.369669	0.71163
HMR_5078	Transport, extracellular	372.35	485.193	360.839	485.193	112.843	0.36864	0.712396
HMR_7815	Transport, mitochondrial	11.076	11.992	9.373	11.992	0.916	0.36543	0.71479
HMR_6334	Transport, mitochondrial	11.088	12.017	9.385	12.017	0.929	0.365069	0.71506
HMR_3258	Beta oxidation of unsaturated fatty acids (n-7) (mitochondrial)	6.672	1.587	7.339	1.587	5.085	0.364966	0.715137
HMR_3262	Beta oxidation of unsaturated fatty acids (n-7) (mitochondrial)	6.657	1.593	7.325	1.593	5.064	0.364913	0.715176
HMR_3272	Beta oxidation of unsaturated fatty acids (n-7) (mitochondrial)	-6.642	1.599	-7.311	1.599	8.241	0.364807	0.715256
HMR_6333	Transport, mitochondrial	11.07	11.993	9.37	11.993	0.923	0.36477	0.715283
HMR_7826	Transport, mitochondrial	11.073	11.997	9.373	11.997	0.924	0.364711	0.715327
HMR_3260	Beta oxidation of unsaturated fatty acids (n-7) (mitochondrial)	6.665	1.59	7.332	1.59	5.075	0.364693	0.71534
HMR_3264	Beta oxidation of unsaturated fatty acids (n-7) (mitochondrial)	6.65	1.596	7.318	1.596	5.054	0.364587	0.71542
HMR_6332	Transport, mitochondrial	11.07	11.993	9.371	11.993	0.923	0.364555	0.715443
HMR_4743	Transport, mitochondrial	-11.237	4.46	-10.172	4.46	15.697	0.364414	0.715549
HMR_8501	Pyruvate metabolism	10.028	9.025	11.635	9.025	1.003	0.363151	0.716492
HMR_4355	Glycolysis / Gluconeogenesis	209.466	247.979	217.484	247.979	38.513	0.359921	0.718906
HMR_6050	Transport, extracellular	-68.359	552.512	-56.518	552.512	620.871	0.356022	0.721824
HMR_7808	Transport, mitochondrial	-52.506	521.583	-63.953	521.583	574.089	0.354517	0.722952
HMR_9086	Exchange reactions	-151.747	37.627	-148.702	37.627	189.374	0.354027	0.723319
HMR_3534	Beta oxidation of branched-chain fatty acids (mitochondrial)	0.863	0.381	1.191	0.381	0.482	0.353691	0.72357
HMR_5061	Transport, lysosomal	0.557	0.227	0.812	0.227	0.33	0.353282	0.723877
HMR_4670	Pyrimidine metabolism	-45.191	535.604	-56.734	535.604	580.795	0.352772	0.724259
HMR_3533	Beta oxidation of branched-chain fatty acids (mitochondrial)	0.866	0.371	1.189	0.371	0.495	0.352212	0.724679
HMR_3532	Beta oxidation of branched-chain fatty acids (mitochondrial)	0.868	0.362	1.187	0.362	0.506	0.351207	0.725433
HMR_3531	Beta oxidation of branched-chain fatty acids (mitochondrial)	0.87	0.355	1.185	0.355	0.515	0.349784	0.726501
HMR_9087	Exchange reactions	981.424	17.262	979.307	17.262	964.162	0.348769	0.727263
HMR_4333	Folate metabolism	-465.821	408.117	-455.869	408.117	873.938	0.348015	0.727829
HMR_4655	Folate metabolism	-465.821	408.117	-455.869	408.117	873.938	0.348015	0.727829
HMR_3530	Beta oxidation of branched-chain fatty acids (mitochondrial)	0.872	0.349	1.182	0.349	0.523	0.346807	0.728736
HMR_3529	Beta oxidation of branched-chain fatty acids (mitochondrial)	0.873	0.344	1.18	0.344	0.529	0.34584	0.729463
HMR_5015	Transport, mitochondrial	28.444	27.604	31.07	27.604	0.84	0.344942	0.730138
HMR_3528	Beta oxidation of branched-chain fatty acids (mitochondrial)	0.874	0.339	1.177	0.339	0.535	0.343521	0.731207
HMR_3527	Beta oxidation of branched-chain fatty acids (mitochondrial)	0.875	0.335	1.174	0.335	0.54	0.340964	0.733131
HMR_7801	Nucleotide metabolism	-148.396	428.763	-158.313	428.763	577.159	0.339203	0.734457
HMR_7855	Transport, nuclear	186.748	360.799	195.831	360.799	174.051	0.338826	0.734741
HMR_7877	Transport, nuclear	-186.74	360.799	-195.823	360.799	547.539	0.338826	0.734741
HMR_7878	Nucleotide metabolism	-186.736	360.799	-195.818	360.799	547.535	0.338789	0.734769
HMR_7881	Nucleotide metabolism	186.745	360.799	195.827	360.799	174.054	0.338789	0.734769
HMR_3526	Beta oxidation of branched-chain fatty acids (mitochondrial)	0.876	0.332	1.171	0.332	0.544	0.337944	0.735406
HMR_3525	Beta oxidation of branched-chain fatty acids (mitochondrial)	0.876	0.329	1.169	0.329	0.547	0.337205	0.735962
HMR_2359	Fatty acid desaturation (even-chain)	3.342	0.994	3.831	0.994	2.348	0.335136	0.737523
HMR_4044	Purine metabolism	-78.019	546.95	-89.085	546.95	624.969	0.334735	0.737825
HMR_3524	Beta oxidation of branched-chain fatty acids (mitochondrial)	0.876	0.327	1.165	0.327	0.549	0.333931	0.738432
HMR_6006	Transport, extracellular	-13.684	554.747	-24.733	554.747	568.431	0.331732	0.740091
HMR_3523	Beta oxidation of branched-chain fatty acids (mitochondrial)	0.876	0.325	1.162	0.325	0.551	0.331573	0.740211
HMR_3522	Beta oxidation of branched-chain fatty acids (mitochondrial)	0.875	0.323	1.158	0.323	0.552	0.329203	0.742002
HMR_0263	Fatty acid activation (cytosolic)	21.267	3.141	22.096	3.141	18.126	0.328539	0.742504
HMR_3519	Carnitine shuttle (mitochondrial)	-0.874	0.322	-1.155	0.322	1.196	0.327542	0.743258
HMR_4883	Transport, endoplasmic reticular	108.87	21.702	106.713	21.702	87.168	0.327496	0.743293
HMR_4147	Tricarboxylic acid cycle and glyoxylate/dicarboxylate metabolism	-417.691	411.29	-408.275	411.29	828.981	0.327201	0.743516
HMR_3252	Beta oxidation of unsaturated fatty acids (n-7) (mitochondrial)	6.079	1.459	6.647	1.459	4.62	0.324122	0.745846
HMR_3520	Carnitine shuttle (mitochondrial)	0.873	0.32	1.15	0.32	0.553	0.323982	0.745952
HMR_3250	Beta oxidation of unsaturated fatty acids (n-7) (mitochondrial)	6.087	1.456	6.654	1.456	4.631	0.323868	0.746038
HMR_3254	Beta oxidation of unsaturated fatty acids (n-7) (mitochondrial)	6.071	1.463	6.639	1.463	4.608	0.323753	0.746125
HMR_9084	Exchange reactions	9.061	14.916	10.826	14.916	5.855	0.323731	0.746142
HMR_7896	Transport, extracellular	-9.061	14.916	-10.826	14.916	23.977	0.323731	0.746142
HMR_0622	Glycerophospholipid metabolism	10.844	8.757	9.53	8.757	2.087	0.323475	0.746336
HMR_3256	Beta oxidation of unsaturated fatty acids (n-7) (mitochondrial)	6.063	1.466	6.631	1.466	4.597	0.323386	0.746403
HMR_2480	Omega-3 fatty acid metabolism	6.506	1.371	7.051	1.371	5.135	0.32317	0.746566
HMR_2475	Omega-3 fatty acid metabolism	6.498	1.378	7.044	1.378	5.12	0.32297	0.746718
HMR_2482	Omega-3 fatty acid metabolism	6.51	1.368	7.054	1.368	5.142	0.322918	0.746757
HMR_2478	Omega-3 fatty acid metabolism	6.502	1.374	7.047	1.374	5.128	0.322774	0.746867
HMR_3915	Sulfur metabolism	15.713	15.146	17.533	15.146	0.567	0.321834	0.747578
HMR_3521	Carnitine shuttle (cytosolic)	0.872	0.319	1.146	0.319	0.553	0.321133	0.74811
HMR_4695	Purine metabolism	18.957	6.264	17.829	6.264	12.693	0.320111	0.748884
HMR_3517	Beta oxidation of phytanic acid (peroxisomal)	-0.87	0.318	-1.142	0.318	1.188	0.319448	0.749387
HMR_3515	Beta oxidation of phytanic acid (peroxisomal)	0.868	0.317	1.138	0.317	0.551	0.317757	0.750669
HMR_5085	Transport, extracellular	310.878	506.296	300.755	506.296	195.418	0.31759	0.750796
HMR_3208	Valine, leucine, and isoleucine metabolism	16.738	9.223	18.126	9.223	7.515	0.316849	0.751358
HMR_3972	Folate metabolism	15.822	15.292	17.621	15.292	0.53	0.316816	0.751383
HMR_5441	Transport, extracellular	341.326	496.256	331.339	496.256	154.93	0.316419	0.751685
HMR_0396	Transport, extracellular	19.101	3.901	19.981	3.901	15.2	0.315516	0.75237
HMR_4132	Galactose metabolism	23.084	14.473	21.419	14.473	8.611	0.315338	0.752505
HMR_4414	Galactose metabolism	23.083	14.473	21.418	14.473	8.61	0.315338	0.752505
HMR_3514	Beta oxidation of phytanic acid (peroxisomal)	0.867	0.316	1.134	0.316	0.551	0.314881	0.752852
HMR_4368	Glycolysis / Gluconeogenesis	981.06	7.908	982.294	7.908	973.152	0.314616	0.753053
HMR_6036	Transport, extracellular	-21.614	554.607	-32.09	554.607	576.221	0.314578	0.753082
HMR_5080	Transport, extracellular	340.103	496.691	330.177	496.691	156.588	0.314354	0.753252
HMR_5082	Transport, extracellular	339.804	496.798	329.885	496.798	156.994	0.3141	0.753445
HMR_5074	Transport, extracellular	339.41	496.939	329.492	496.939	157.529	0.314024	0.753502
HMR_4919	Transport, extracellular	985.452	11.672	986.93	11.672	973.78	0.313547	0.753865
HMR_3513	Beta oxidation of phytanic acid (peroxisomal)	0.865	0.315	1.129	0.315	0.55	0.311777	0.75521
HMR_4085	Purine metabolism	17.634	6.261	16.538	6.261	11.373	0.311093	0.75573
HMR_6041	Transport, extracellular	-10.296	554.788	-20.634	554.788	565.084	0.310366	0.756282
HMR_6045	Transport, extracellular	-10.296	554.788	-20.634	554.788	565.084	0.310366	0.756282
HMR_6052	Transport, extracellular	-10.296	554.788	-20.634	554.788	565.084	0.310366	0.756282
HMR_6053	Transport, extracellular	-10.296	554.788	-20.634	554.788	565.084	0.310366	0.756282
HMR_6029	Transport, extracellular	-10.451	554.787	-20.78	554.787	565.238	0.310097	0.756488
HMR_3512	Beta oxidation of phytanic acid (peroxisomal)	0.863	0.315	1.125	0.315	0.548	0.309631	0.756841
HMR_3980	ROS detoxification	65.85	46.678	68.87	46.678	19.172	0.309069	0.757269
HMR_3984	Miscellaneous	65.85	46.678	68.87	46.678	19.172	0.309069	0.757269
HMR_6025	Transport, extracellular	-13.953	554.742	-24.237	554.742	568.695	0.308763	0.757502
HMR_7794	Miscellaneous	4.832	3.298	4.071	3.298	1.534	0.308652	0.757587
HMR_6003	Transport, extracellular	14.107	554.74	24.382	554.74	540.633	0.308494	0.757707
HMR_6002	Transport, extracellular	14.108	554.74	24.383	554.74	540.632	0.308494	0.757707
HMR_6005	Transport, extracellular	14.108	554.74	24.383	554.74	540.632	0.308494	0.757707
HMR_6046	Transport, extracellular	14.108	554.74	24.383	554.74	540.632	0.308494	0.757707
HMR_3511	Beta oxidation of phytanic acid (peroxisomal)	0.861	0.314	1.121	0.314	0.547	0.307698	0.758312
HMR_3510	Beta oxidation of phytanic acid (peroxisomal)	0.859	0.314	1.117	0.314	0.545	0.305545	0.759951
HMR_6001	Transport, extracellular	-2.784	554.835	-12.917	554.835	557.619	0.304188	0.760985
HMR_4673	Pyrimidine metabolism	-52.747	20.219	-54.699	20.219	72.966	0.303327	0.76164
HMR_2190	Fatty acid elongation (even-chain)	11.72	2.594	12.423	2.594	9.126	0.303029	0.761868
HMR_2191	Fatty acid elongation (even-chain)	11.724	2.594	12.427	2.594	9.13	0.303029	0.761868
HMR_2193	Fatty acid elongation (even-chain)	11.728	2.593	12.43	2.593	9.135	0.302654	0.762154
HMR_3509	Beta oxidation of phytanic acid (peroxisomal)	0.857	0.313	1.112	0.313	0.544	0.302416	0.762335
HMR_2194	Fatty acid elongation (even-chain)	11.732	2.593	12.433	2.593	9.139	0.302223	0.762482
HMR_5092	Transport, extracellular	340.137	496.679	330.618	496.679	156.542	0.30149	0.763041
HMR_3508	Beta oxidation of phytanic acid (peroxisomal)	0.854	0.313	1.107	0.313	0.541	0.300045	0.764143
HMR_3213	Valine, leucine, and isoleucine metabolism	12.273	8.654	13.546	8.654	3.619	0.299484	0.764571
HMR_3506	Beta oxidation of phytanic acid (peroxisomal)	0.852	0.313	1.103	0.313	0.539	0.297673	0.765953
HMR_3236	Beta oxidation of unsaturated fatty acids (n-9) (mitochondrial)	2.233	0.887	2.644	0.887	1.346	0.296459	0.766879
HMR_3235	Beta oxidation of unsaturated fatty acids (n-9) (mitochondrial)	2.24	0.884	2.65	0.884	1.356	0.296201	0.767077
HMR_3234	Beta oxidation of unsaturated fatty acids (n-9) (mitochondrial)	2.247	0.88	2.656	0.88	1.367	0.29602	0.767215
HMR_3237	Beta oxidation of unsaturated fatty acids (n-9) (mitochondrial)	2.226	0.892	2.637	0.892	1.334	0.295768	0.767408
HMR_3505	Beta oxidation of phytanic acid (peroxisomal)	0.849	0.313	1.098	0.313	0.536	0.295301	0.767764
HMR_3239	Beta oxidation of unsaturated fatty acids (n-9) (mitochondrial)	-2.219	0.896	-2.63	0.896	3.115	0.295157	0.767874
HMR_8609	Arginine and proline metabolism	13.353	13.024	14.977	13.024	0.329	0.294971	0.768016
HMR_2368	Omega-6 fatty acid metabolism	9.297	1.711	9.846	1.711	7.586	0.292993	0.769528
HMR_3503	Beta oxidation of phytanic acid (peroxisomal)	0.847	0.313	1.094	0.313	0.534	0.292929	0.769577
HMR_2151	Fatty acid transfer reactions	30.936	6.651	32.013	6.651	24.285	0.292613	0.769818
HMR_3837	Arginine and proline metabolism	13.432	13.099	15.047	13.099	0.333	0.292536	0.769877
HMR_2380	Omega-6 fatty acid metabolism	10.001	1.945	10.586	1.945	8.056	0.292171	0.770156
HMR_3501	Beta oxidation of phytanic acid (peroxisomal)	0.844	0.314	1.089	0.314	0.53	0.290149	0.771702
HMR_3498	Beta oxidation of phytanic acid (peroxisomal)	0.841	0.314	1.084	0.314	0.527	0.287579	0.773669
HMR_6054	Transport, extracellular	-10.719	554.785	-20.283	554.785	565.504	0.287129	0.774014
HMR_3489	Beta oxidation of phytanic acid (peroxisomal)	0.838	0.315	1.08	0.315	0.523	0.285995	0.774882
HMR_4852	Transport, mitochondrial	133.673	509.363	142.793	509.363	375.69	0.285934	0.774928
HMR_3488	Beta oxidation of phytanic acid (peroxisomal)	0.835	0.317	1.075	0.317	0.518	0.282843	0.777297
HMR_2640	Carnitine shuttle (mitochondrial)	5.402	1.381	5.88	1.381	4.021	0.280401	0.77917
HMR_2638	Carnitine shuttle (mitochondrial)	-5.41	1.378	-5.887	1.378	6.788	0.280104	0.779398
HMR_2636	Carnitine shuttle (cytosolic)	-5.445	1.374	-5.921	1.374	6.819	0.279903	0.779552
HMR_6617	Transport, nuclear	15.501	8.259	16.658	8.259	7.242	0.279563	0.779813
HMR_6619	Transport, nuclear	-15.501	8.259	-16.658	8.259	23.76	0.279563	0.779813
HMR_6622	Pyrimidine metabolism	15.5	8.259	16.657	8.259	7.241	0.279563	0.779813
HMR_7796	Transport, nuclear	15.484	8.259	16.641	8.259	7.225	0.279563	0.779813
HMR_3486	Beta oxidation of phytanic acid (peroxisomal)	0.832	0.319	1.07	0.319	0.513	0.279517	0.779848
HMR_3484	Beta oxidation of phytanic acid (peroxisomal)	0.832	0.324	1.069	0.324	0.508	0.276442	0.782208
HMR_1231	Leukotriene metabolism	173.332	103.072	169.396	103.072	70.26	0.275784	0.782714
HMR_1280	Leukotriene metabolism	173.332	103.072	169.396	103.072	70.26	0.275784	0.782714
HMR_6339	Transport, mitochondrial	9.526	10.238	8.328	10.238	0.712	0.275566	0.782881
HMR_7816	Transport, mitochondrial	9.522	10.225	8.326	10.225	0.703	0.275245	0.783128
HMR_7846	Transport, mitochondrial	9.526	10.247	8.329	10.247	0.721	0.275227	0.783142
HMR_6337	Transport, mitochondrial	9.531	10.243	8.335	10.243	0.712	0.275004	0.783313
HMR_6336	Transport, mitochondrial	9.518	10.224	8.324	10.224	0.706	0.274784	0.783482
HMR_6335	Transport, mitochondrial	9.518	10.225	8.324	10.225	0.707	0.274777	0.783488
HMR_7825	Transport, mitochondrial	9.52	10.228	8.326	10.228	0.708	0.274733	0.783521
HMR_6338	Transport, mitochondrial	9.49	10.196	8.298	10.196	0.706	0.274703	0.783545
HMR_4945	Transport, peroxisomal	-0.829	0.331	-1.065	0.331	1.16	0.273056	0.78481
HMR_7833	Transport, mitochondrial	9.428	10.116	8.249	10.116	0.688	0.272708	0.785078
HMR_3481	Beta oxidation of phytanic acid (peroxisomal)	0.835	0.332	1.071	0.332	0.503	0.272509	0.78523
HMR_7858	Transport, nuclear	-13.497	8.375	-14.63	8.375	21.872	0.271976	0.785641
HMR_7889	Nucleotide metabolism	13.493	8.375	14.626	8.375	5.118	0.271976	0.785641
HMR_6987	Transport, peroxisomal	-0.831	0.338	-1.067	0.338	1.169	0.270711	0.786614
HMR_3480	Beta oxidation of phytanic acid (peroxisomal)	-0.837	0.341	-1.073	0.341	1.178	0.269648	0.787431
HMR_3477	Acyl-CoA hydrolysis	0.825	0.344	1.061	0.344	0.481	0.268772	0.788105
HMR_4480	Purine metabolism	-54.161	487.121	-62.531	487.121	541.282	0.268252	0.788505
HMR_4130	Galactose metabolism	20.414	16.091	18.927	16.091	4.323	0.267241	0.789283
HMR_3982	ROS detoxification	12.727	12.112	11.445	12.112	0.615	0.266132	0.790137
HMR_4495	Purine metabolism	20.666	18.526	19.077	18.526	2.14	0.266112	0.790153
HMR_0440	Transport, extracellular	0.839	0.351	1.074	0.351	0.488	0.265236	0.790827
HMR_4496	Purine metabolism	20.423	18.42	18.849	18.42	2.003	0.26439	0.791479
HMR_4494	Amino sugar and nucleotide sugar metabolism	20.501	18.479	18.925	18.479	2.022	0.264294	0.791553
HMR_4896	Transport, extracellular	-986.448	6.624	-985.472	6.624	993.072	0.263928	0.791835
HMR_4373	Glycolysis / Gluconeogenesis	-986.777	7.152	-987.755	7.152	993.929	0.262339	0.79306
HMR_3122	Beta oxidation of even-chain fatty acids (mitochondrial)	2.479	1.093	2.879	1.093	1.386	0.262274	0.79311
HMR_3991	Porphyrin metabolism	8.028	4.739	8.855	4.739	3.289	0.262229	0.793145
HMR_7802	Nucleotide metabolism	61.371	487.116	69.55	487.116	425.745	0.262132	0.79322
HMR_3123	Beta oxidation of even-chain fatty acids (mitochondrial)	2.481	1.091	2.88	1.091	1.39	0.2619	0.793399
HMR_3121	Beta oxidation of even-chain fatty acids (mitochondrial)	2.477	1.097	2.877	1.097	1.38	0.26188	0.793414
HMR_3125	Beta oxidation of even-chain fatty acids (mitochondrial)	2.483	1.089	2.881	1.089	1.394	0.261469	0.793731
HMR_9037	Exchange reactions	0.84	0.363	1.074	0.363	0.477	0.260483	0.794491
HMR_4693	Alanine, aspartate and glutamate metabolism	12.534	5.856	13.437	5.856	6.678	0.260219	0.794695
HMR_4692	Transport, mitochondrial	12.535	5.856	13.437	5.856	6.679	0.25992	0.794926
HMR_3851	Sulfur metabolism	11.568	7.784	12.616	7.784	3.784	0.259817	0.795005
HMR_3861	Sulfur metabolism	11.567	7.784	12.615	7.784	3.783	0.259817	0.795005
HMR_4744	Porphyrin metabolism	5.619	2.23	5.086	2.23	3.389	0.257937	0.796456
HMR_3907	Glycolysis / Gluconeogenesis	12.738	10.587	13.929	10.587	2.151	0.253084	0.800204
HMR_4646	Purine metabolism	19.562	10.866	18.397	10.866	8.696	0.252143	0.80093
HMR_4004	Purine metabolism	-382.69	428.606	-390.014	428.606	811.296	0.250562	0.802153
HMR_9083	Exchange reactions	-3.659	3.378	-3.024	3.378	7.037	0.247699	0.804367
HMR_5448	Transport, extracellular	968.519	17.151	969.95	17.151	951.368	0.24725	0.804715
HMR_3905	Glycolysis / Gluconeogenesis	12.552	10.481	13.709	10.481	2.071	0.247151	0.804791
HMR_3977	Oxidative phosphorylation	4.82	5.127	4.072	5.127	0.307	0.244989	0.806465
HMR_3449	Omega-6 fatty acid metabolism	6.143	2.287	6.678	2.287	3.856	0.244831	0.806587
HMR_3450	Omega-6 fatty acid metabolism	6.145	2.289	6.679	2.289	3.856	0.244271	0.807021
HMR_3975	Oxidative phosphorylation	4.81	5.118	4.065	5.118	0.308	0.244203	0.807073
HMR_4198	Glycine, serine and threonine metabolism	10.812	5.137	10.043	5.137	5.675	0.244047	0.807194
HMR_3451	Omega-6 fatty acid metabolism	6.147	2.291	6.68	2.291	3.856	0.243712	0.807454
HMR_7783	Transport, peroxisomal	295.492	291.767	301.346	291.767	3.725	0.242565	0.808343
HMR_7785	Transport, peroxisomal	-295.493	291.767	-301.346	291.767	587.26	0.242523	0.808375
HMR_8610	Arginine and proline metabolism	15.095	14.603	16.499	14.603	0.492	0.242404	0.808467
HMR_3282	Beta oxidation of di-unsaturated fatty acids (n-6) (mitochondrial)	1.987	0.645	2.267	0.645	1.342	0.238352	0.811608
HMR_3281	Beta oxidation of di-unsaturated fatty acids (n-6) (mitochondrial)	1.994	0.641	2.273	0.641	1.353	0.238192	0.811732
HMR_3283	Beta oxidation of di-unsaturated fatty acids (n-6) (mitochondrial)	1.98	0.649	2.26	0.649	1.331	0.237664	0.812142
HMR_3231	Beta oxidation of unsaturated fatty acids (n-9) (mitochondrial)	1.559	0.76	1.865	0.76	0.799	0.237431	0.812323
HMR_3232	Beta oxidation of unsaturated fatty acids (n-9) (mitochondrial)	1.554	0.76	1.86	0.76	0.794	0.237431	0.812323
HMR_3230	Beta oxidation of unsaturated fatty acids (n-9) (mitochondrial)	1.563	0.762	1.869	0.762	0.801	0.237216	0.812489
HMR_3233	Beta oxidation of unsaturated fatty acids (n-9) (mitochondrial)	1.548	0.763	1.854	0.763	0.785	0.237074	0.812599
HMR_3284	Beta oxidation of di-unsaturated fatty acids (n-6) (mitochondrial)	1.973	0.653	2.253	0.653	1.32	0.236982	0.812671
HMR_1285	Leukotriene metabolism	-850.388	107.715	-853.839	107.715	958.103	0.236591	0.812974
HMR_3286	Beta oxidation of di-unsaturated fatty acids (n-6) (mitochondrial)	1.96	0.662	2.241	0.662	1.298	0.236393	0.813127
HMR_3285	Beta oxidation of di-unsaturated fatty acids (n-6) (mitochondrial)	1.967	0.658	2.247	0.658	1.309	0.236222	0.813261
HMR_3287	Beta oxidation of di-unsaturated fatty acids (n-6) (mitochondrial)	1.954	0.667	2.235	0.667	1.287	0.235644	0.813709
HMR_9062	Exchange reactions	1.672	1.289	2.065	1.289	0.383	0.234904	0.814283
HMR_3288	Beta oxidation of di-unsaturated fatty acids (n-6) (mitochondrial)	1.947	0.671	2.228	0.671	1.276	0.234902	0.814285
HMR_3290	Beta oxidation of di-unsaturated fatty acids (n-6) (mitochondrial)	1.941	0.676	2.222	0.676	1.265	0.234167	0.814856
HMR_3293	Beta oxidation of di-unsaturated fatty acids (n-6) (mitochondrial)	1.927	0.687	2.209	0.687	1.24	0.233305	0.815525
HMR_3292	Beta oxidation of di-unsaturated fatty acids (n-6) (mitochondrial)	1.934	0.682	2.215	0.682	1.252	0.233277	0.815546
HMR_5506	Transport, extracellular	1.286	562.404	-6.535	562.404	561.118	0.233198	0.815608
HMR_3294	Beta oxidation of di-unsaturated fatty acids (n-6) (mitochondrial)	1.92	0.693	2.202	0.693	1.227	0.232432	0.816203
HMR_3296	Beta oxidation of di-unsaturated fatty acids (n-6) (mitochondrial)	1.914	0.698	2.196	0.698	1.216	0.231646	0.816813
HMR_3298	Beta oxidation of di-unsaturated fatty acids (n-6) (mitochondrial)	-1.907	0.705	-2.19	0.705	2.612	0.231455	0.816962
HMR_4568	Pentose phosphate pathway	94.933	488.057	102.136	488.057	393.124	0.230617	0.817612
HMR_4871	Transport, mitochondrial	-22.148	501.479	-29.432	501.479	523.627	0.23003	0.818068
HMR_4894	Transport, endoplasmic reticular	17.177	7.417	18.071	7.417	9.76	0.229193	0.818719
HMR_9045	Exchange reactions	4.559	1.932	4.113	1.932	2.627	0.228164	0.819519
HMR_9091	Exchange reactions	8.078	6.123	8.875	6.123	1.955	0.225075	0.821921
HMR_4145	Tricarboxylic acid cycle and glyoxylate/dicarboxylate metabolism	-537.24	67.756	-539.876	67.756	604.996	0.223757	0.822947
HMR_4336	Folate metabolism	6.96	7.347	6.132	7.347	0.387	0.223743	0.822957
HMR_5567	Transport, extracellular	-43.228	561.689	-35.766	561.689	604.917	0.222603	0.823845
HMR_0216	Transport, extracellular	8.041	4.792	8.737	4.792	3.249	0.222136	0.824208
HMR_3211	Valine, leucine, and isoleucine metabolism	9.871	7.888	9.007	7.888	1.983	0.221451	0.824741
HMR_4008	Pyrimidine metabolism	21.169	552.444	13.883	552.444	531.275	0.219185	0.826506
HMR_2296	Fatty acid desaturation (even-chain)	2.784	0.769	3.061	0.769	2.015	0.21851	0.827032
HMR_3212	Propanoate metabolism	9.841	7.873	8.99	7.873	1.968	0.218291	0.827202
HMR_4694	Purine metabolism	17.854	8.745	16.954	8.745	9.109	0.217459	0.827851
HMR_2363	Fatty acid biosynthesis (unsaturated)	2.016	0.716	2.284	0.716	1.3	0.217091	0.828137
HMR_2364	Fatty acid biosynthesis (unsaturated)	2.017	0.71	2.284	0.71	1.307	0.217066	0.828157
HMR_4503	Folate metabolism	-4.408	8.055	-3.563	8.055	12.463	0.216702	0.82844
HMR_2362	Fatty acid biosynthesis (unsaturated)	2.015	0.722	2.283	0.722	1.293	0.216312	0.828745
HMR_5557	Transport, extracellular	-79.945	558.973	-72.712	558.973	638.918	0.216269	0.828778
HMR_2361	Fatty acid biosynthesis (unsaturated)	2.014	0.728	2.282	0.728	1.286	0.215541	0.829345
HMR_0249	Fatty acid activation (cytosolic)	-15.913	2.883	-16.426	2.883	18.796	0.212481	0.831732
HMR_7822	Transport, mitochondrial	-3.437	523.247	3.332	523.247	526.684	0.209236	0.834264
HMR_4512	Pyrimidine metabolism	30.066	552.218	23.142	552.218	522.152	0.208332	0.83497
HMR_5544	Transport, extracellular	44.144	561.648	37.166	561.648	517.504	0.208173	0.835094
HMR_6342	Transport, mitochondrial	8.337	8.993	7.483	8.993	0.656	0.208132	0.835126
HMR_7845	Transport, mitochondrial	8.338	8.997	7.484	8.997	0.659	0.208089	0.83516
HMR_5536	Transport, extracellular	-43.649	561.67	-36.679	561.67	605.319	0.207931	0.835283
HMR_4254	Nicotinate and nicotinamide metabolism	958.623	18.874	957.339	18.874	939.749	0.207562	0.835571
HMR_5527	Transport, extracellular	43.271	561.687	36.315	561.687	518.416	0.20751	0.835611
HMR_6341	Transport, mitochondrial	8.309	8.961	7.459	8.961	0.652	0.207508	0.835613
HMR_4989	Transport, extracellular	-958.622	18.874	-957.339	18.874	977.496	0.2074	0.835697
HMR_9142	Exchange reactions	958.622	18.874	957.339	18.874	939.748	0.2074	0.835697
HMR_4024	Nucleotide metabolism	25.225	552.351	18.333	552.351	527.126	0.207348	0.835738
HMR_5430	Transport, extracellular	21.904	20.399	20.601	20.399	1.505	0.20688	0.836103
HMR_6367	Transport, extracellular	21.472	10.824	20.521	10.824	10.648	0.20669	0.836252
HMR_5474	Transport, extracellular	29.034	562.046	22.106	562.046	533.012	0.206616	0.83631
HMR_7834	Transport, mitochondrial	8.262	8.899	7.42	8.899	0.637	0.206233	0.836609
HMR_4259	Nicotinate and nicotinamide metabolism	-956.551	18.911	-955.278	18.911	975.462	0.20559	0.837111
HMR_9104	Exchange reactions	-960.296	18.861	-959.031	18.861	979.157	0.20456	0.837916
HMR_7676	Nicotinate and nicotinamide metabolism	960.296	18.861	959.031	18.861	941.435	0.20456	0.837916
HMR_5566	Transport, extracellular	-41.718	561.755	-34.863	561.755	603.473	0.204486	0.837974
HMR_2307	Fatty acid biosynthesis (unsaturated)	5.596	2.008	6.014	2.008	3.588	0.204426	0.838021
HMR_2305	Fatty acid biosynthesis (unsaturated)	5.596	2.01	6.014	2.01	3.586	0.204328	0.838097
HMR_2311	Fatty acid biosynthesis (unsaturated)	5.596	2.005	6.013	2.005	3.591	0.204083	0.838288
HMR_2309	Fatty acid biosynthesis (unsaturated)	5.596	2.007	6.013	2.007	3.589	0.203986	0.838365
HMR_2317	Fatty acid biosynthesis (unsaturated)	5.289	1.809	5.685	1.809	3.48	0.203896	0.838435
HMR_2315	Fatty acid biosynthesis (unsaturated)	5.287	1.812	5.683	1.812	3.475	0.203761	0.83854
HMR_2321	Fatty acid biosynthesis (unsaturated)	5.292	1.805	5.687	1.805	3.487	0.203597	0.838668
HMR_2319	Fatty acid biosynthesis (unsaturated)	5.291	1.807	5.686	1.807	3.484	0.203489	0.838753
HMR_7800	Nucleotide metabolism	-168.658	466.09	-162.516	466.09	634.748	0.201121	0.840604
HMR_4621	Purine metabolism	13.301	11.036	14.259	11.036	2.265	0.200468	0.841114
HMR_4618	Purine metabolism	13.306	11.039	14.263	11.039	2.267	0.200237	0.841295
HMR_4365	Glycolysis / Gluconeogenesis	-988.75	5.852	-989.424	5.852	994.602	0.200087	0.841412
HMR_4262	Nicotinate and nicotinamide metabolism	955.21	18.929	953.977	18.929	936.281	0.199042	0.84223
HMR_6383	Transport, extracellular	21.461	20.035	20.221	20.035	1.426	0.198589	0.842584
HMR_2205	Fatty acid elongation (even-chain)	4.793	1.776	5.175	1.776	3.017	0.198485	0.842666
HMR_6381	Transport, extracellular	21.413	19.995	20.177	19.995	1.418	0.198145	0.842932
HMR_6382	Transport, extracellular	21.405	19.988	20.171	19.988	1.417	0.197852	0.843161
HMR_5565	Transport, extracellular	-2.637	562.384	-9.269	562.384	565.021	0.197751	0.84324
HMR_2209	Fatty acid elongation (even-chain)	4.808	1.772	5.188	1.772	3.036	0.197659	0.843312
HMR_2208	Fatty acid elongation (even-chain)	4.801	1.774	5.181	1.774	3.027	0.197553	0.843395
HMR_6380	Transport, extracellular	21.411	19.994	20.179	19.994	1.417	0.197498	0.843438
HMR_4172	Alanine, aspartate and glutamate metabolism	1.513	1.217	1.834	1.217	0.296	0.1973	0.843592
HMR_4012	Purine metabolism	8.232	8.03	7.436	8.03	0.202	0.197281	0.843607
HMR_2210	Fatty acid elongation (even-chain)	4.815	1.77	5.194	1.77	3.045	0.197246	0.843635
HMR_2342	Fatty acid biosynthesis (unsaturated)	4.323	1.696	4.694	1.696	2.627	0.197045	0.843792
HMR_2343	Fatty acid biosynthesis (unsaturated)	4.33	1.694	4.7	1.694	2.636	0.196653	0.844099
HMR_2344	Fatty acid biosynthesis (unsaturated)	4.337	1.692	4.706	1.692	2.645	0.196232	0.844428
HMR_2345	Fatty acid biosynthesis (unsaturated)	4.344	1.69	4.712	1.69	2.654	0.195783	0.84478
HMR_2484	Omega-3 fatty acid metabolism	3.542	1.031	3.828	1.031	2.511	0.195689	0.844854
HMR_5486	Transport, extracellular	70.751	560.162	64.201	560.162	489.411	0.195647	0.844887
HMR_8773	Tricarboxylic acid cycle and glyoxylate/dicarboxylate metabolism	27.3	13.638	28.327	13.638	13.662	0.194964	0.845421
HMR_8772	Tricarboxylic acid cycle and glyoxylate/dicarboxylate metabolism	27.3	13.638	28.326	13.638	13.662	0.194774	0.84557
HMR_8775	Tricarboxylic acid cycle and glyoxylate/dicarboxylate metabolism	27.3	13.638	28.326	13.638	13.662	0.194774	0.84557
HMR_7702	Glycine, serine and threonine metabolism	-27.3	13.638	-28.326	13.638	40.938	0.194774	0.84557
HMR_4192	Pyrimidine metabolism	7.194	3.645	6.677	3.645	3.549	0.194741	0.845596
HMR_7787	Transport, extracellular	7.185	3.645	6.668	3.645	3.54	0.194727	0.845606
HMR_4183	Pyrimidine metabolism	7.203	3.645	6.687	3.645	3.558	0.194364	0.845891
HMR_4179	Pyrimidine metabolism	7.212	3.645	6.696	3.645	3.567	0.194351	0.845901
HMR_4519	Purine metabolism	11.319	7.843	10.56	7.843	3.476	0.194156	0.846053
HMR_0653	Glycerophospholipid metabolism	4.709	2.54	4.283	2.54	2.169	0.193437	0.846617
HMR_0623	Glycerophospholipid metabolism	4.394	2.719	3.953	2.719	1.675	0.193206	0.846798
HMR_0654	Glycerophospholipid metabolism	4.72	2.54	4.295	2.54	2.18	0.192983	0.846973
HMR_0657	Glycerophospholipid metabolism	4.732	2.54	4.307	2.54	2.192	0.192963	0.846988
HMR_4184	Transport, mitochondrial	6.237	6.596	5.559	6.596	0.359	0.192268	0.847532
HMR_5563	Transport, extracellular	5.55	562.371	11.972	562.371	556.821	0.191493	0.84814
HMR_5517	Transport, extracellular	-57.762	560.667	-51.397	560.667	618.429	0.190047	0.849273
HMR_2265	Fatty acid elongation (odd-chain)	4.071	1.659	4.424	1.659	2.412	0.189473	0.849722
HMR_2264	Fatty acid elongation (odd-chain)	4.057	1.661	4.41	1.661	2.396	0.189364	0.849808
HMR_2263	Fatty acid elongation (odd-chain)	4.043	1.663	4.396	1.663	2.38	0.189255	0.849893
HMR_5480	Transport, extracellular	107.198	556.445	100.89	556.445	449.247	0.189028	0.850071
HMR_2266	Fatty acid elongation (odd-chain)	4.085	1.658	4.437	1.658	2.427	0.188991	0.8501
HMR_4028	Pyrimidine metabolism	80.018	534.756	73.841	534.756	454.738	0.188841	0.850217
HMR_0976	Arachidonic acid metabolism	2.925	0.706	3.153	0.706	2.219	0.188824	0.850231
HMR_0973	Arachidonic acid metabolism	2.92	0.713	3.148	0.713	2.207	0.187923	0.850937
HMR_8448	Nucleotide metabolism	21.165	530.087	27.282	530.087	508.922	0.187877	0.850973
HMR_0960	Arachidonic acid metabolism	2.914	0.72	3.142	0.72	2.194	0.187099	0.851583
HMR_2201	Fatty acid elongation (even-chain)	4.685	1.907	5.057	1.907	2.778	0.186631	0.85195
HMR_8741	Transport, mitochondrial	41.76	526.935	47.816	526.935	485.175	0.186575	0.851994
HMR_3170	Beta oxidation of odd-chain fatty acids (mitochondrial)	3.61	1.643	3.956	1.643	1.967	0.186551	0.852013
HMR_2699	Carnitine shuttle (cytosolic)	-3.595	1.644	-3.941	1.644	5.239	0.186496	0.852055
HMR_8450	Nucleotide metabolism	26.683	529.966	32.75	529.966	503.283	0.186365	0.852158
HMR_2203	Fatty acid elongation (even-chain)	4.696	1.904	5.067	1.904	2.792	0.18627	0.852233
HMR_0958	Arachidonic acid metabolism	2.908	0.727	3.136	0.727	2.181	0.186223	0.85227
HMR_2202	Fatty acid elongation (even-chain)	4.691	1.905	5.062	1.905	2.786	0.186223	0.85227
HMR_2701	Carnitine shuttle (mitochondrial)	3.598	1.643	3.943	1.643	1.955	0.186012	0.852436
HMR_2700	Carnitine shuttle (mitochondrial)	-3.584	1.643	-3.929	1.643	5.227	0.186012	0.852436
HMR_3171	Beta oxidation of odd-chain fatty acids (mitochondrial)	3.624	1.644	3.969	1.644	1.98	0.185957	0.852478
HMR_3172	Beta oxidation of odd-chain fatty acids (mitochondrial)	3.636	1.646	3.981	1.646	1.99	0.18585	0.852563
HMR_7810	Transport, mitochondrial	-68.889	520.764	-74.883	520.764	589.653	0.18576	0.852633
HMR_3173	Beta oxidation of odd-chain fatty acids (mitochondrial)	3.649	1.648	3.994	1.648	2.001	0.185742	0.852647
HMR_2609	Carnitine shuttle (mitochondrial)	1.481	1.044	1.757	1.044	0.437	0.185742	0.852647
HMR_2610	Carnitine shuttle (mitochondrial)	-1.479	1.046	-1.755	1.046	2.525	0.185574	0.852779
HMR_2608	Carnitine shuttle (cytosolic)	1.287	1.04	1.562	1.04	0.247	0.185447	0.852878
HMR_2204	Fatty acid elongation (even-chain)	4.702	1.902	5.071	1.902	2.8	0.185359	0.852947
HMR_2750	Carnitine shuttle (mitochondrial)	-5.171	2.342	-5.578	2.342	7.513	0.184014	0.854002
HMR_8364	Transport, extracellular	9.566	5.251	10.17	5.251	4.315	0.183511	0.854397
HMR_8365	Transport, mitochondrial	9.566	5.251	10.17	5.251	4.315	0.183511	0.854397
HMR_9243	Exchange reactions	9.566	5.251	10.17	5.251	4.315	0.183511	0.854397
HMR_2748	Carnitine shuttle (mitochondrial)	5.174	2.344	5.58	2.344	2.83	0.183487	0.854416
HMR_2746	Carnitine shuttle (cytosolic)	5.15	2.346	5.556	2.346	2.804	0.183412	0.854475
HMR_2682	Carnitine shuttle (mitochondrial)	-3.583	1.662	-3.925	1.662	5.245	0.183358	0.854517
HMR_2681	Carnitine shuttle (cytosolic)	3.602	1.663	3.944	1.663	1.939	0.183305	0.854559
HMR_4464	Propanoate metabolism	9.567	5.251	10.17	5.251	4.316	0.183207	0.854635
HMR_2683	Carnitine shuttle (mitochondrial)	-3.59	1.661	-3.931	1.661	5.251	0.182874	0.854897
HMR_3240	Beta oxidation of unsaturated fatty acids (n-7) (mitochondrial)	3.595	1.661	3.936	1.661	1.934	0.182874	0.854897
HMR_9618	Transport, extracellular	957.438	19.037	956.303	19.037	938.401	0.182746	0.854997
HMR_3409	Beta oxidation of even-chain fatty acids (mitochondrial)	1.213	0.674	1.434	0.674	0.539	0.182464	0.855219
HMR_3241	Beta oxidation of unsaturated fatty acids (n-7) (mitochondrial)	3.601	1.662	3.941	1.662	1.939	0.182285	0.855359
HMR_2674	Carnitine shuttle (mitochondrial)	-1.22	0.671	-1.44	0.671	1.891	0.182011	0.855574
HMR_5087	Transport, extracellular	593.567	277.06	589.285	277.06	316.507	0.181767	0.855765
HMR_3242	Beta oxidation of unsaturated fatty acids (n-7) (mitochondrial)	3.607	1.664	3.946	1.664	1.943	0.181645	0.855861
HMR_2672	Carnitine shuttle (cytosolic)	1.252	0.675	1.472	0.675	0.577	0.181577	0.855915
HMR_5478	Transport, extracellular	71.661	560.096	65.592	560.096	488.435	0.181292	0.856138
HMR_2673	Carnitine shuttle (mitochondrial)	1.224	0.671	1.443	0.671	0.553	0.181184	0.856223
HMR_7820	Transport, mitochondrial	-15.189	523.351	-9.33	523.351	538.54	0.18108	0.856305
HMR_5477	Transport, extracellular	71.169	560.132	65.108	560.132	488.963	0.181048	0.85633
HMR_3243	Beta oxidation of unsaturated fatty acids (n-7) (mitochondrial)	3.612	1.666	3.95	1.666	1.946	0.181005	0.856364
HMR_7887	Nucleotide metabolism	-112.115	502.407	-117.843	502.407	614.522	0.18079	0.856532
HMR_2704	Carnitine shuttle (mitochondrial)	3.6	1.692	3.94	1.692	1.908	0.180708	0.856597
HMR_2703	Carnitine shuttle (mitochondrial)	-3.593	1.693	-3.933	1.693	5.286	0.180657	0.856637
HMR_5476	Transport, extracellular	70.794	560.159	64.747	560.159	489.365	0.180625	0.856662
HMR_2702	Carnitine shuttle (cytosolic)	-3.612	1.694	-3.952	1.694	5.306	0.180606	0.856677
HMR_3107	Beta oxidation of even-chain fatty acids (mitochondrial)	3.606	1.692	3.945	1.692	1.914	0.180176	0.857014
HMR_0226	Fatty acid activation (cytosolic)	-6.77	2.267	-7.155	2.267	9.037	0.179801	0.857309
HMR_2260	Fatty acid elongation (odd-chain)	3.952	1.768	4.297	1.768	2.184	0.179503	0.857543
HMR_2259	Fatty acid elongation (odd-chain)	3.939	1.769	4.284	1.769	2.17	0.179454	0.857581
HMR_6729	Phenylalanine, tyrosine and tryptophan biosynthesis	13.582	11.108	14.437	11.108	2.474	0.17945	0.857584
HMR_2262	Fatty acid elongation (odd-chain)	3.978	1.766	4.322	1.766	2.212	0.179079	0.857875
HMR_3108	Beta oxidation of even-chain fatty acids (mitochondrial)	3.613	1.693	3.95	1.693	1.92	0.179063	0.857888
HMR_2261	Fatty acid elongation (odd-chain)	3.965	1.767	4.309	1.767	2.198	0.179031	0.857914
HMR_3109	Beta oxidation of even-chain fatty acids (mitochondrial)	3.618	1.694	3.955	1.694	1.924	0.179012	0.857928
HMR_2293	Fatty acid desaturation (even-chain)	3.466	1.065	3.731	1.065	2.401	0.178744	0.858139
HMR_2707	Carnitine shuttle (mitochondrial)	-3.613	1.715	-3.951	1.715	5.328	0.178439	0.858378
HMR_3110	Beta oxidation of even-chain fatty acids (mitochondrial)	3.624	1.696	3.96	1.696	1.928	0.178381	0.858424
HMR_2705	Carnitine shuttle (cytosolic)	3.636	1.718	3.974	1.718	1.918	0.178315	0.858476
HMR_5089	Transport, extracellular	324.972	501.95	330.612	501.95	176.978	0.178162	0.858596
HMR_3218	Beta oxidation of unsaturated fatty acids (n-9) (mitochondrial)	3.614	1.715	3.951	1.715	1.899	0.177936	0.858773
HMR_2706	Carnitine shuttle (mitochondrial)	-3.612	1.716	-3.949	1.716	5.328	0.177887	0.858812
HMR_5485	Transport, extracellular	69.252	560.27	63.304	560.27	491.018	0.177652	0.858996
HMR_3219	Beta oxidation of unsaturated fatty acids (n-9) (mitochondrial)	3.615	1.715	3.951	1.715	1.9	0.177383	0.859207
HMR_3220	Beta oxidation of unsaturated fatty acids (n-9) (mitochondrial)	3.615	1.717	3.951	1.717	1.898	0.177309	0.859265
HMR_3221	Beta oxidation of unsaturated fatty acids (n-9) (mitochondrial)	3.615	1.719	3.95	1.719	1.896	0.176683	0.859757
HMR_2430	Omega-6 fatty acid metabolism	1.77	0.615	1.971	0.615	1.155	0.176357	0.860014
HMR_2426	Omega-6 fatty acid metabolism	1.765	0.629	1.968	0.629	1.136	0.176355	0.860015
HMR_2428	Omega-6 fatty acid metabolism	1.768	0.622	1.97	0.622	1.146	0.176354	0.860016
HMR_5407	Nitrogen metabolism	6.469	4.098	5.975	4.098	2.371	0.175902	0.860371
HMR_5409	Miscellaneous	6.469	4.098	5.975	4.098	2.371	0.175902	0.860371
HMR_3228	Beta oxidation of unsaturated fatty acids (n-9) (mitochondrial)	1.871	0.864	2.109	0.864	1.007	0.175504	0.860684
HMR_3174	Beta oxidation of odd-chain fatty acids (mitochondrial)	3.565	1.753	3.901	1.753	1.812	0.175486	0.860698
HMR_2423	Omega-6 fatty acid metabolism	1.763	0.636	1.966	0.636	1.127	0.175431	0.860741
HMR_8443	Nucleotide metabolism	17.953	9.495	17.197	9.495	8.458	0.175317	0.860831
HMR_3227	Beta oxidation of unsaturated fatty acids (n-9) (mitochondrial)	1.874	0.867	2.112	0.867	1.007	0.175266	0.860871
HMR_9183	Transport, extracellular	-17.953	9.495	-17.198	9.495	27.448	0.175085	0.861013
HMR_9456	Exchange reactions	17.953	9.495	17.198	9.495	8.458	0.175085	0.861013
HMR_3226	Beta oxidation of unsaturated fatty acids (n-9) (mitochondrial)	1.876	0.87	2.114	0.87	1.006	0.174981	0.861095
HMR_3175	Beta oxidation of odd-chain fatty acids (mitochondrial)	3.578	1.753	3.913	1.753	1.825	0.174964	0.861108
HMR_3176	Beta oxidation of odd-chain fatty acids (mitochondrial)	3.59	1.754	3.925	1.754	1.836	0.174916	0.861145
HMR_3229	Beta oxidation of unsaturated fatty acids (n-9) (mitochondrial)	1.868	0.864	2.105	0.864	1.004	0.174814	0.861226
HMR_3177	Beta oxidation of odd-chain fatty acids (mitochondrial)	3.602	1.756	3.936	1.756	1.846	0.174323	0.861612
HMR_7873	Nucleotide metabolism	16.542	530.168	22.217	530.168	513.626	0.174285	0.861641
HMR_7812	Transport, mitochondrial	-67.535	520.848	-73.129	520.848	588.383	0.173347	0.862378
HMR_5077	Transport, extracellular	400.319	275.832	404.371	275.832	124.487	0.172384	0.863136
HMR_4201	Miscellaneous	15.816	10.743	16.625	10.743	5.073	0.172358	0.863156
HMR_4202	Miscellaneous	15.816	10.743	16.624	10.743	5.073	0.172145	0.863324
HMR_3901	Glycine, serine and threonine metabolism	17.659	16.914	18.67	16.914	0.745	0.171344	0.863954
HMR_5484	Transport, extracellular	25.122	562.135	19.378	562.135	537.013	0.171295	0.863992
HMR_2535	Omega-3 fatty acid metabolism	1.741	0.645	1.939	0.645	1.096	0.169784	0.86518
HMR_7762	Transport, lysosomal	-190.83	129.967	-188.09	129.967	320.797	0.169763	0.865196
HMR_2089	Estrogen metabolism	190.829	129.967	188.089	129.967	60.862	0.169763	0.865196
HMR_2087	Transport, lysosomal	-190.828	129.967	-188.089	129.967	320.795	0.169701	0.865245
HMR_2088	Estrogen metabolism	-190.828	129.967	-188.089	129.967	320.795	0.169701	0.865245
HMR_2090	Transport, lysosomal	190.828	129.967	188.089	129.967	60.861	0.169701	0.865245
HMR_2537	Omega-3 fatty acid metabolism	1.743	0.638	1.94	0.638	1.105	0.169676	0.865265
HMR_0262	Transport, extracellular	5.858	3.954	6.34	3.954	1.904	0.169378	0.865499
HMR_2530	Omega-3 fatty acid metabolism	1.736	0.658	1.935	0.658	1.078	0.169094	0.865723
HMR_2533	Omega-3 fatty acid metabolism	1.739	0.651	1.937	0.651	1.088	0.169039	0.865766
HMR_7818	Transport, mitochondrial	-16.56	523.321	-11.111	523.321	539.881	0.168413	0.866258
HMR_3111	Beta oxidation of even-chain fatty acids (mitochondrial)	3.525	1.83	3.851	1.83	1.695	0.166709	0.867599
HMR_3112	Beta oxidation of even-chain fatty acids (mitochondrial)	3.53	1.83	3.855	1.83	1.7	0.166219	0.867984
HMR_4872	Transport, mitochondrial	-17.973	501.541	-23.235	501.541	519.514	0.16616	0.868031
HMR_3113	Beta oxidation of even-chain fatty acids (mitochondrial)	3.535	1.83	3.859	1.83	1.705	0.165686	0.868404
HMR_3114	Beta oxidation of even-chain fatty acids (mitochondrial)	3.539	1.832	3.863	1.832	1.707	0.165621	0.868455
HMR_4156	Fatty acid biosynthesis (even-chain)	4.264	3.786	3.82	3.786	0.478	0.165423	0.868611
HMR_5482	Transport, extracellular	22.214	562.203	16.678	562.203	539.989	0.165084	0.868878
HMR_2753	Carnitine shuttle (mitochondrial)	-3.565	1.947	-3.898	1.947	5.512	0.165021	0.868927
HMR_2752	Carnitine shuttle (cytosolic)	-3.744	1.95	-4.077	1.95	5.694	0.16488	0.869039
HMR_3115	Beta oxidation of even-chain fatty acids (mitochondrial)	3.635	2.002	3.972	2.002	1.633	0.164655	0.869216
HMR_2754	Carnitine shuttle (mitochondrial)	3.569	1.946	3.901	1.946	1.623	0.164546	0.869301
HMR_3448	Omega-6 fatty acid metabolism	3.57	1.947	3.902	1.947	1.623	0.164506	0.869333
HMR_3116	Beta oxidation of even-chain fatty acids (mitochondrial)	3.639	2.001	3.975	2.001	1.638	0.164206	0.869569
HMR_3117	Beta oxidation of even-chain fatty acids (mitochondrial)	3.642	2.001	3.978	2.001	1.641	0.164206	0.869569
HMR_3118	Beta oxidation of even-chain fatty acids (mitochondrial)	3.644	2.002	3.98	2.002	1.642	0.164166	0.8696
HMR_5475	Transport, extracellular	85.213	558.738	79.76	558.738	473.525	0.163087	0.87045
HMR_3222	Beta oxidation of unsaturated fatty acids (n-9) (mitochondrial)	3.551	1.905	3.876	1.905	1.646	0.162908	0.870591
HMR_4710	Pentose phosphate pathway	14.48	6.918	13.879	6.918	7.562	0.162778	0.870694
HMR_4398	Pentose phosphate pathway	14.48	6.919	13.879	6.919	7.561	0.162766	0.870703
HMR_3224	Beta oxidation of unsaturated fatty acids (n-9) (mitochondrial)	3.55	1.904	3.874	1.904	1.646	0.162447	0.870954
HMR_3223	Beta oxidation of unsaturated fatty acids (n-9) (mitochondrial)	3.551	1.904	3.875	1.904	1.647	0.162447	0.870954
HMR_3225	Beta oxidation of unsaturated fatty acids (n-9) (mitochondrial)	3.549	1.905	3.872	1.905	1.644	0.161905	0.87138
HMR_4452	Purine metabolism	-11.351	5.422	-10.822	5.422	16.773	0.161607	0.871616
HMR_4787	Arginine and proline metabolism	12.072	4.127	11.612	4.127	7.945	0.161588	0.871631
HMR_7708	Transport, mitochondrial	-12.072	4.128	-11.612	4.128	16.2	0.161558	0.871654
HMR_6614	Pyrimidine metabolism	-343.659	440.308	-348.442	440.308	783.967	0.161394	0.871783
HMR_4777	Arginine and proline metabolism	12.066	4.126	11.607	4.126	7.94	0.161246	0.871899
HMR_4448	Folate metabolism	378.221	398.279	373.675	398.279	20.058	0.16087	0.872196
HMR_4291	Purine metabolism	-115.218	49.279	-113.629	49.279	164.497	0.160393	0.872572
HMR_4501	Pentose phosphate pathway	20.538	11.45	21.315	11.45	9.088	0.15997	0.872905
HMR_4404	Pentose phosphate pathway	20.54	11.451	21.317	11.451	9.089	0.159967	0.872907
HMR_4081	Purine metabolism	22.29	6.663	21.711	6.663	15.627	0.159813	0.873028
HMR_2646	Carnitine shuttle (mitochondrial)	-3.014	1.784	-3.319	1.784	4.798	0.157965	0.874484
HMR_5994	Transport, extracellular	18.916	16.883	18.008	16.883	2.033	0.157936	0.874507
HMR_2642	Carnitine shuttle (cytosolic)	3.013	1.788	3.318	1.788	1.225	0.157817	0.874601
HMR_2644	Carnitine shuttle (mitochondrial)	3.027	1.786	3.331	1.786	1.241	0.157363	0.874959
HMR_0011	Pool reactions	19.891	7.493	19.287	7.493	12.398	0.157135	0.875138
HMR_0012	Pool reactions	19.891	7.493	19.287	7.493	12.398	0.157135	0.875138
HMR_5967	Transport, extracellular	42.437	45.634	43.947	45.634	3.197	0.156609	0.875553
HMR_2713	Carnitine shuttle (mitochondrial)	1.15	0.653	1.332	0.653	0.497	0.15349	0.878012
HMR_2712	Carnitine shuttle (mitochondrial)	-1.152	0.654	-1.334	0.654	1.806	0.15338	0.878098
HMR_3426	Beta oxidation of even-chain fatty acids (mitochondrial)	1.145	0.656	1.327	0.656	0.489	0.153163	0.87827
HMR_4306	Pentose phosphate pathway	-10.919	7.452	-10.338	7.452	18.371	0.15252	0.878777
HMR_4625	Pentose phosphate pathway	10.919	7.452	10.338	7.452	3.467	0.15252	0.878777
HMR_4868	Transport, mitochondrial	-27.846	524.976	-22.914	524.976	552.822	0.152202	0.879027
HMR_2711	Carnitine shuttle (cytosolic)	-1.344	0.666	-1.526	0.666	2.01	0.152143	0.879074
HMR_7701	Tyrosine metabolism	17.475	16.9	18.364	16.9	0.575	0.151039	0.879945
HMR_5551	Transport, extracellular	88.517	557.881	93.542	557.881	469.364	0.150466	0.880397
HMR_3278	Beta oxidation of di-unsaturated fatty acids (n-6) (mitochondrial)	1.048	0.491	1.202	0.491	0.557	0.149932	0.880818
HMR_3279	Beta oxidation of di-unsaturated fatty acids (n-6) (mitochondrial)	1.043	0.494	1.197	0.494	0.549	0.149578	0.881098
HMR_3275	Beta oxidation of di-unsaturated fatty acids (n-6) (mitochondrial)	1.054	0.494	1.208	0.494	0.56	0.149578	0.881098
HMR_3280	Beta oxidation of di-unsaturated fatty acids (n-6) (mitochondrial)	1.037	0.498	1.191	0.498	0.539	0.149017	0.88154
HMR_2745	Carnitine shuttle (mitochondrial)	1.056	0.498	1.21	0.498	0.558	0.149017	0.88154
HMR_3277	Beta oxidation of di-unsaturated fatty acids (n-6) (mitochondrial)	1.052	0.491	1.205	0.491	0.561	0.148958	0.881586
HMR_5963	Transport, extracellular	43.19	46.582	44.638	46.582	3.392	0.148729	0.881767
HMR_5955	Transport, extracellular	43.224	46.613	44.67	46.613	3.389	0.148477	0.881966
HMR_2744	Carnitine shuttle (mitochondrial)	-1.056	0.505	-1.21	0.505	1.561	0.148118	0.88225
HMR_2491	Omega-3 fatty acid metabolism	2.78	0.831	2.974	0.831	1.949	0.14801	0.882335
HMR_5958	Transport, extracellular	42.739	46.011	44.17	46.011	3.272	0.147892	0.882428
HMR_2486	Omega-3 fatty acid metabolism	2.766	0.842	2.961	0.842	1.924	0.147829	0.882478
HMR_2493	Omega-3 fatty acid metabolism	2.787	0.826	2.98	0.826	1.961	0.147677	0.882598
HMR_2489	Omega-3 fatty acid metabolism	2.773	0.837	2.967	0.837	1.936	0.147495	0.882741
HMR_5968	Transport, extracellular	42.758	46.037	44.185	46.037	3.279	0.147444	0.882782
HMR_5966	Transport, extracellular	42.773	46.055	44.199	46.055	3.282	0.147313	0.882885
HMR_5970	Transport, extracellular	42.531	45.751	43.947	45.751	3.22	0.146768	0.883315
HMR_7814	Transport, mitochondrial	-55.905	521.452	-60.637	521.452	577.357	0.146544	0.883492
HMR_5962	Transport, extracellular	42.526	45.745	43.939	45.745	3.219	0.146469	0.883552
HMR_5961	Transport, extracellular	42.529	45.748	43.942	45.748	3.219	0.146464	0.883555
HMR_5960	Transport, extracellular	42.531	45.751	43.944	45.751	3.22	0.14646	0.883558
HMR_5969	Transport, extracellular	42.538	45.76	43.951	45.76	3.222	0.146445	0.88357
HMR_4006	Pyrimidine metabolism	15.152	546.558	10.311	546.558	531.406	0.146418	0.883591
HMR_4064	Vitamin B6 metabolism	8.547	3.547	8.162	3.547	5	0.146207	0.883758
HMR_5957	Transport, extracellular	42.747	46.014	44.16	46.014	3.267	0.146048	0.883884
HMR_5964	Transport, extracellular	42.349	45.531	43.752	45.531	3.182	0.145779	0.884096
HMR_5959	Transport, extracellular	42.459	45.665	43.864	45.665	3.206	0.145772	0.884101
HMR_5956	Transport, extracellular	42.884	46.192	44.288	46.192	3.308	0.144849	0.88483
HMR_4602	Purine metabolism	13.681	5.326	13.213	5.326	8.355	0.144642	0.884994
HMR_5070	Transport, extracellular	959.188	43.706	957.829	43.706	915.482	0.144117	0.885408
HMR_7827	Transport, mitochondrial	8.136	7.535	8.704	7.535	0.601	0.143878	0.885597
HMR_5965	Transport, extracellular	42.745	46.02	44.136	46.02	3.275	0.143787	0.885669
HMR_6616	Pyrimidine metabolism	-88.085	487.533	-92.573	487.533	575.618	0.143777	0.885677
HMR_7832	Transport, mitochondrial	8.136	7.536	8.703	7.536	0.6	0.14362	0.8858
HMR_7829	Transport, mitochondrial	8.138	7.537	8.705	7.537	0.601	0.143611	0.885808
HMR_7831	Transport, mitochondrial	8.138	7.537	8.705	7.537	0.601	0.143611	0.885808
HMR_4675	Pyrimidine metabolism	9.135	8.319	9.729	8.319	0.816	0.143347	0.886016
HMR_7828	Transport, mitochondrial	8.129	7.53	8.694	7.53	0.599	0.143178	0.88615
HMR_7144	Purine metabolism	14.802	9.922	14.171	9.922	4.88	0.143106	0.886206
HMR_1577	Cholesterol metabolism	27.481	14.855	26.709	14.855	12.626	0.142337	0.886814
HMR_6409	Glycine, serine and threonine metabolism	-781.347	156.574	-778.808	156.574	937.921	0.142094	0.887006
HMR_8781	Tricarboxylic acid cycle and glyoxylate/dicarboxylate metabolism	7.396	5.232	6.946	5.232	2.164	0.141282	0.887647
HMR_2387	Omega-6 fatty acid metabolism	2.272	0.829	2.457	0.829	1.443	0.140979	0.887886
HMR_6368	Transport, extracellular	12.608	7.361	12.073	7.361	5.247	0.140936	0.887921
HMR_5008	Transport, extracellular	12.611	7.362	12.076	7.362	5.249	0.140926	0.887928
HMR_5037	Transport, extracellular	12.613	7.362	12.078	7.362	5.251	0.140926	0.887928
HMR_4116	Glutathione metabolism	15.557	15.048	16.339	15.048	0.509	0.140847	0.887991
HMR_5035	Transport, extracellular	12.61	7.362	12.076	7.362	5.248	0.140668	0.888133
HMR_2389	Omega-6 fatty acid metabolism	2.279	0.823	2.463	0.823	1.456	0.140667	0.888133
HMR_6366	Transport, extracellular	12.613	7.362	12.079	7.362	5.251	0.140663	0.888136
HMR_5034	Transport, extracellular	12.614	7.362	12.08	7.362	5.252	0.140663	0.888136
HMR_2383	Omega-6 fatty acid metabolism	2.265	0.834	2.45	0.834	1.431	0.140572	0.888208
HMR_2391	Omega-6 fatty acid metabolism	2.285	0.818	2.468	0.818	1.467	0.140313	0.888412
HMR_5983	Transport, extracellular	41.884	45.038	43.226	45.038	3.154	0.140244	0.888467
HMR_5888	Transport, extracellular	10.736	10.898	10.093	10.898	0.162	0.139859	0.888772
HMR_5951	Transport, extracellular	41.894	45.05	43.232	45.05	3.156	0.139812	0.888809
HMR_1142	Leukotriene metabolism	-8.649	5.084	-9.1	5.084	13.733	0.139641	0.888943
HMR_1140	Leukotriene metabolism	8.648	5.084	9.099	5.084	3.564	0.139635	0.888949
HMR_4285	Glutamate and glutamine metabolism	6.26	5.108	6.713	5.108	1.152	0.139414	0.889123
HMR_1134	Leukotriene metabolism	8.65	5.084	9.1	5.084	3.566	0.139325	0.889193
HMR_5303	Transport, extracellular	11.549	5.127	11.108	5.127	6.422	0.13895	0.88949
HMR_5873	Transport, extracellular	10.742	10.904	10.103	10.904	0.162	0.138933	0.889503
HMR_9074	Exchange reactions	-18.391	9.445	-17.795	9.445	27.836	0.138898	0.889531
HMR_5890	Transport, extracellular	10.599	10.753	9.965	10.753	0.154	0.13882	0.889592
HMR_5848	Transport, extracellular	10.735	10.896	10.097	10.896	0.161	0.138761	0.889639
HMR_5887	Transport, extracellular	10.683	10.842	10.047	10.842	0.159	0.138681	0.889702
HMR_5898	Transport, extracellular	10.73	10.891	10.093	10.891	0.161	0.138577	0.889785
HMR_5903	Transport, extracellular	10.73	10.892	10.093	10.892	0.162	0.138573	0.889787
HMR_5853	Transport, extracellular	10.73	10.892	10.093	10.892	0.162	0.13857	0.88979
HMR_5858	Transport, extracellular	10.73	10.892	10.093	10.892	0.162	0.13857	0.88979
HMR_5863	Transport, extracellular	10.73	10.892	10.093	10.892	0.162	0.13857	0.88979
HMR_5843	Transport, extracellular	10.717	10.878	10.081	10.878	0.161	0.138441	0.889892
HMR_4287	Alanine, aspartate and glutamate metabolism	6.274	5.115	6.724	5.115	1.159	0.138412	0.889914
HMR_5883	Transport, extracellular	10.715	10.875	10.08	10.875	0.16	0.13824	0.890051
HMR_5893	Transport, extracellular	10.715	10.876	10.08	10.876	0.161	0.138233	0.890056
HMR_4358	Glycolysis / Gluconeogenesis	289.311	230.242	286.352	230.242	59.069	0.13811	0.890154
HMR_5838	Transport, extracellular	10.716	10.877	10.082	10.877	0.161	0.138009	0.890233
HMR_5889	Transport, extracellular	10.633	10.79	10.002	10.79	0.157	0.137912	0.89031
HMR_5891	Transport, extracellular	10.633	10.791	10.002	10.791	0.158	0.137906	0.890315
HMR_5875	Transport, extracellular	10.605	10.759	9.975	10.759	0.154	0.137892	0.890326
HMR_5833	Transport, extracellular	10.708	10.868	10.075	10.868	0.16	0.137843	0.890364
HMR_5878	Transport, extracellular	10.716	10.877	10.083	10.877	0.161	0.137785	0.890411
HMR_5872	Transport, extracellular	10.689	10.848	10.057	10.848	0.159	0.137753	0.890436
HMR_5850	Transport, extracellular	10.598	10.752	9.969	10.752	0.154	0.137716	0.890465
HMR_5897	Transport, extracellular	10.677	10.835	10.046	10.835	0.158	0.137614	0.890546
HMR_5862	Transport, extracellular	10.678	10.836	10.047	10.836	0.158	0.137607	0.890551
HMR_5847	Transport, extracellular	10.682	10.84	10.051	10.84	0.158	0.137581	0.890572
HMR_6354	Transport, extracellular	12.819	8.967	12.243	8.967	3.852	0.137565	0.890585
HMR_5828	Transport, extracellular	10.686	10.846	10.055	10.846	0.16	0.137545	0.8906
HMR_5076	Transport, extracellular	385.808	272.632	389.022	272.632	113.176	0.13754	0.890604
HMR_5868	Transport, extracellular	10.688	10.848	10.057	10.848	0.16	0.137535	0.890608
HMR_5855	Transport, extracellular	10.593	10.747	9.965	10.747	0.154	0.137526	0.890615
HMR_5860	Transport, extracellular	10.593	10.747	9.965	10.747	0.154	0.137526	0.890615
HMR_5900	Transport, extracellular	10.593	10.747	9.965	10.747	0.154	0.137526	0.890615
HMR_5905	Transport, extracellular	10.593	10.747	9.965	10.747	0.154	0.137526	0.890615
HMR_5865	Transport, extracellular	10.593	10.748	9.965	10.748	0.155	0.137523	0.890617
HMR_5895	Transport, extracellular	10.579	10.732	9.952	10.732	0.153	0.1374	0.890715
HMR_5852	Transport, extracellular	10.677	10.835	10.047	10.835	0.158	0.137396	0.890718
HMR_5902	Transport, extracellular	10.677	10.835	10.047	10.835	0.158	0.137396	0.890718
HMR_5857	Transport, extracellular	10.677	10.836	10.047	10.836	0.159	0.137392	0.890721
HMR_5845	Transport, extracellular	10.58	10.734	9.953	10.734	0.154	0.13739	0.890723
HMR_2715	Carnitine shuttle (mitochondrial)	1.12	0.619	1.278	0.619	0.501	0.137313	0.890783
HMR_2716	Carnitine shuttle (mitochondrial)	-1.119	0.619	-1.277	0.619	1.738	0.137313	0.890783
HMR_5882	Transport, extracellular	10.662	10.819	10.033	10.819	0.157	0.137275	0.890813
HMR_5892	Transport, extracellular	10.663	10.82	10.034	10.82	0.157	0.137269	0.890818
HMR_5837	Transport, extracellular	10.664	10.821	10.035	10.821	0.157	0.137262	0.890823
HMR_5842	Transport, extracellular	10.664	10.822	10.035	10.822	0.158	0.137259	0.890826
HMR_5885	Transport, extracellular	10.578	10.731	9.952	10.731	0.153	0.137187	0.890883
HMR_5840	Transport, extracellular	10.58	10.733	9.954	10.733	0.153	0.137174	0.890893
HMR_1434	Butanoate metabolism	-7.396	9.706	-6.799	9.706	17.102	0.137026	0.89101
HMR_5876	Transport, extracellular	10.639	10.797	10.012	10.797	0.158	0.136979	0.891047
HMR_9719	Beta oxidation of even-chain fatty acids (mitochondrial)	1.114	0.622	1.272	0.622	0.492	0.136952	0.891069
HMR_5880	Transport, extracellular	10.58	10.733	9.955	10.733	0.153	0.136948	0.891072
HMR_2692	Carnitine shuttle (mitochondrial)	-0.929	0.507	-1.072	0.507	1.436	0.136906	0.891105
HMR_2714	Carnitine shuttle (cytosolic)	1.146	0.623	1.304	0.623	0.523	0.1369	0.891109
HMR_4200	Glycine, serine and threonine metabolism	8.979	6.133	8.506	6.133	2.846	0.136857	0.891144
HMR_5861	Transport, extracellular	10.628	10.785	10.002	10.785	0.157	0.136833	0.891163
HMR_5877	Transport, extracellular	10.664	10.821	10.037	10.821	0.157	0.136819	0.891174
HMR_5851	Transport, extracellular	10.632	10.789	10.006	10.789	0.157	0.136807	0.891184
HMR_5835	Transport, extracellular	10.571	10.724	9.947	10.724	0.153	0.136788	0.891198
HMR_5874	Transport, extracellular	10.638	10.796	10.012	10.796	0.158	0.136764	0.891217
HMR_7905	Transport, extracellular	-9.714	9.827	-9.114	9.827	19.541	0.136738	0.891238
HMR_9141	Exchange reactions	9.714	9.827	9.114	9.827	0.113	0.136738	0.891238
HMR_5870	Transport, extracellular	10.552	10.705	9.929	10.705	0.153	0.136691	0.891275
HMR_5832	Transport, extracellular	10.655	10.812	10.029	10.812	0.157	0.13666	0.8913
HMR_5854	Transport, extracellular	10.627	10.784	10.002	10.784	0.157	0.136621	0.891331
HMR_5901	Transport, extracellular	10.627	10.784	10.002	10.784	0.157	0.136621	0.891331
HMR_5904	Transport, extracellular	10.627	10.784	10.002	10.784	0.157	0.136621	0.891331
HMR_5856	Transport, extracellular	10.627	10.784	10.002	10.784	0.157	0.136617	0.891333
HMR_5859	Transport, extracellular	10.627	10.784	10.002	10.784	0.157	0.136617	0.891333
HMR_5864	Transport, extracellular	10.627	10.784	10.002	10.784	0.157	0.136617	0.891333
HMR_5906	Transport, extracellular	10.627	10.784	10.002	10.784	0.157	0.136617	0.891333
HMR_5866	Transport, extracellular	10.628	10.785	10.003	10.785	0.157	0.136614	0.891336
HMR_5849	Transport, extracellular	10.631	10.789	10.006	10.789	0.158	0.136588	0.891356
HMR_5827	Transport, extracellular	10.634	10.79	10.009	10.79	0.156	0.136578	0.891364
HMR_3974	Glycine, serine and threonine metabolism	8.978	6.133	8.506	6.133	2.845	0.136568	0.891372
HMR_5867	Transport, extracellular	10.636	10.792	10.011	10.792	0.156	0.136565	0.891375
HMR_5844	Transport, extracellular	10.614	10.77	9.99	10.77	0.156	0.136487	0.891436
HMR_5830	Transport, extracellular	10.55	10.703	9.928	10.703	0.153	0.136484	0.891438
HMR_5846	Transport, extracellular	10.614	10.771	9.99	10.771	0.157	0.13648	0.891442
HMR_2690	Carnitine shuttle (cytosolic)	0.959	0.511	1.102	0.511	0.448	0.136469	0.89145
HMR_5899	Transport, extracellular	10.626	10.783	10.002	10.783	0.157	0.136405	0.891501
HMR_3413	Beta oxidation of even-chain fatty acids (mitochondrial)	0.922	0.512	1.065	0.512	0.41	0.136345	0.891548
HMR_5919	Transport, extracellular	41.153	44.059	42.443	44.059	2.906	0.136334	0.891558
HMR_9078	Exchange reactions	-993.745	4.962	-994.167	4.962	998.707	0.136285	0.891596
HMR_5884	Transport, extracellular	10.612	10.768	9.989	10.768	0.156	0.136278	0.891602
HMR_5886	Transport, extracellular	10.612	10.769	9.989	10.769	0.157	0.136275	0.891604
HMR_5894	Transport, extracellular	10.612	10.769	9.989	10.769	0.157	0.136275	0.891604
HMR_5896	Transport, extracellular	10.613	10.77	9.99	10.77	0.157	0.136268	0.891609
HMR_5841	Transport, extracellular	10.614	10.77	9.991	10.77	0.156	0.136265	0.891612
HMR_5839	Transport, extracellular	10.613	10.77	9.991	10.77	0.157	0.136046	0.891785
HMR_5881	Transport, extracellular	10.614	10.77	9.992	10.77	0.156	0.136043	0.891787
HMR_2691	Carnitine shuttle (mitochondrial)	0.932	0.507	1.074	0.507	0.425	0.135949	0.891862
HMR_5834	Transport, extracellular	10.605	10.761	9.984	10.761	0.156	0.135879	0.891917
HMR_5836	Transport, extracellular	10.605	10.761	9.984	10.761	0.156	0.135879	0.891917
HMR_5879	Transport, extracellular	10.613	10.77	9.992	10.77	0.157	0.135824	0.89196
HMR_5869	Transport, extracellular	10.586	10.741	9.966	10.741	0.155	0.135787	0.891989
HMR_5871	Transport, extracellular	10.586	10.742	9.966	10.742	0.156	0.135781	0.891994
HMR_8469	Nucleotide metabolism	110.942	530.983	115.365	530.983	420.041	0.135761	0.89201
HMR_0647	Glycerophospholipid metabolism	12.725	11.634	13.388	11.634	1.091	0.135697	0.892061
HMR_5829	Transport, extracellular	10.584	10.739	9.965	10.739	0.155	0.135581	0.892152
HMR_5831	Transport, extracellular	10.584	10.74	9.965	10.74	0.156	0.135575	0.892157
HMR_3955	Miscellaneous	992.503	5.419	992.941	5.419	987.084	0.135273	0.892396
HMR_4854	Transport, mitochondrial	17.127	534.179	21.521	534.179	517.052	0.134444	0.893052
HMR_8742	Transport, mitochondrial	38.247	527.054	42.605	527.054	488.807	0.134242	0.893211
HMR_8454	Nucleotide metabolism	116.06	530.434	120.43	530.434	414.374	0.134205	0.893241
HMR_5993	Transport, extracellular	43.679	21.703	42.809	21.703	21.976	0.133198	0.894037
HMR_0457	Glycine, serine and threonine metabolism	7.042	5.355	6.613	5.355	1.687	0.133162	0.894065
HMR_2764	Carnitine shuttle (mitochondrial)	1.306	0.58	1.453	0.58	0.726	0.133142	0.894081
HMR_5935	Transport, extracellular	40.384	43.181	41.631	43.181	2.797	0.133138	0.894084
HMR_3422	Beta oxidation of even-chain fatty acids (mitochondrial)	1.293	0.591	1.441	0.591	0.702	0.132854	0.894309
HMR_2762	Carnitine shuttle (cytosolic)	1.337	0.576	1.483	0.576	0.761	0.132618	0.894496
HMR_2766	Carnitine shuttle (mitochondrial)	-1.301	0.585	-1.448	0.585	1.886	0.132599	0.89451
HMR_5979	Transport, extracellular	42.617	45.96	43.894	45.96	3.343	0.132184	0.894838
HMR_8782	Tricarboxylic acid cycle and glyoxylate/dicarboxylate metabolism	5.423	4.444	5.036	4.444	0.979	0.132143	0.894871
HMR_5971	Transport, extracellular	42.65	45.991	43.925	45.991	3.341	0.131936	0.895035
HMR_5947	Transport, extracellular	42.628	45.973	43.901	45.973	3.345	0.131756	0.895178
HMR_5974	Transport, extracellular	42.178	45.405	43.442	45.405	3.227	0.131635	0.895273
HMR_7867	Nucleotide metabolism	-227.783	506.91	-231.971	506.91	734.693	0.131594	0.895305
HMR_5939	Transport, extracellular	42.661	46.003	43.932	46.003	3.342	0.131508	0.895374
HMR_2662	Carnitine shuttle (mitochondrial)	-2.919	1.714	-3.168	1.714	4.633	0.131435	0.895431
HMR_2661	Carnitine shuttle (mitochondrial)	2.925	1.717	3.174	1.717	1.208	0.131326	0.895518
HMR_4523	Biopterin metabolism	-372.124	398.363	-368.413	398.363	770.487	0.131311	0.89553
HMR_5942	Transport, extracellular	42.188	45.418	43.449	45.418	3.23	0.131308	0.895532
HMR_5984	Transport, extracellular	42.197	45.43	43.456	45.43	3.233	0.131083	0.895709
HMR_5982	Transport, extracellular	42.211	45.447	43.47	45.447	3.236	0.131059	0.895729
HMR_5952	Transport, extracellular	42.207	45.442	43.463	45.442	3.235	0.130757	0.895967
HMR_5950	Transport, extracellular	42.221	45.46	43.477	45.46	3.239	0.130732	0.895987
HMR_2660	Carnitine shuttle (cytosolic)	2.905	1.72	3.153	1.72	1.185	0.130689	0.896021
HMR_4465	Tricarboxylic acid cycle and glyoxylate/dicarboxylate metabolism	5.389	4.426	5.007	4.426	0.963	0.130687	0.896023
HMR_5986	Transport, extracellular	41.975	45.151	43.226	45.151	3.176	0.130654	0.896049
HMR_2349	Fatty acid biosynthesis (unsaturated)	1.381	0.491	1.513	0.491	0.89	0.130572	0.896114
HMR_2350	Fatty acid biosynthesis (unsaturated)	1.387	0.483	1.518	0.483	0.904	0.130544	0.896136
HMR_5084	Transport, extracellular	387.017	272.791	390.067	272.791	114.226	0.13049	0.896179
HMR_5977	Transport, extracellular	41.973	45.149	43.221	45.149	3.176	0.130346	0.896292
HMR_5976	Transport, extracellular	41.975	45.151	43.223	45.151	3.176	0.130343	0.896295
HMR_5978	Transport, extracellular	41.971	45.146	43.218	45.146	3.175	0.130246	0.896372
HMR_5985	Transport, extracellular	41.983	45.161	43.23	45.161	3.178	0.130225	0.896388
HMR_5954	Transport, extracellular	41.986	45.164	43.232	45.164	3.178	0.130118	0.896473
HMR_5944	Transport, extracellular	41.985	45.164	43.23	45.164	3.179	0.130015	0.896554
HMR_5946	Transport, extracellular	41.981	45.159	43.225	45.159	3.178	0.129919	0.896631
HMR_5945	Transport, extracellular	41.984	45.161	43.228	45.161	3.177	0.129915	0.896634
HMR_5953	Transport, extracellular	41.993	45.173	43.237	45.173	3.18	0.129898	0.896647
HMR_1138	Leukotriene metabolism	8.531	5.699	8.975	5.699	2.832	0.129849	0.896686
HMR_4018	Purine metabolism	-264.502	502.993	-268.616	502.993	767.495	0.129776	0.896744
HMR_5973	Transport, extracellular	42.186	45.407	43.432	45.407	3.221	0.129774	0.896745
HMR_5980	Transport, extracellular	41.798	44.937	43.037	44.937	3.139	0.129715	0.896792
HMR_5975	Transport, extracellular	41.905	45.068	43.145	45.068	3.163	0.129632	0.896858
HMR_1131	Leukotriene metabolism	-8.532	5.699	-8.975	5.699	14.231	0.129557	0.896917
HMR_5941	Transport, extracellular	42.196	45.42	43.439	45.42	3.224	0.129448	0.897004
HMR_2348	Fatty acid biosynthesis (unsaturated)	1.374	0.5	1.506	0.5	0.874	0.129437	0.897012
HMR_5948	Transport, extracellular	41.808	44.949	43.044	44.949	3.141	0.129387	0.897052
HMR_2347	Fatty acid biosynthesis (unsaturated)	1.367	0.509	1.5	0.509	0.858	0.129364	0.897069
HMR_5943	Transport, extracellular	41.915	45.08	43.152	45.08	3.165	0.129304	0.897117
HMR_8471	Nucleotide metabolism	76.057	526.032	80.243	526.032	449.975	0.129076	0.897297
HMR_4849	Transport, extracellular	959.699	43.158	958.493	43.158	916.541	0.128824	0.897497
HMR_4746	Porphyrin metabolism	1.405	0.557	1.272	0.557	0.848	0.128817	0.897502
HMR_4474	Pentose phosphate pathway	634.767	175.509	632.353	175.509	459.258	0.128777	0.897534
HMR_5972	Transport, extracellular	42.319	45.581	43.556	45.581	3.262	0.128602	0.897673
HMR_4748	Porphyrin metabolism	1.41	0.551	1.278	0.551	0.859	0.128574	0.897695
HMR_5094	Transport, extracellular	40.31	43.17	41.513	43.17	2.86	0.128489	0.897762
HMR_4052	Pentose phosphate pathway	4.354	3.891	4.718	3.891	0.463	0.128453	0.897791
HMR_5915	Transport, extracellular	41.862	44.939	43.088	44.939	3.077	0.128369	0.897857
HMR_4750	Porphyrin metabolism	1.414	0.545	1.283	0.545	0.869	0.128333	0.897886
HMR_5940	Transport, extracellular	42.329	45.594	43.563	45.594	3.265	0.128275	0.897931
HMR_9191	Transport, extracellular	362.621	262.061	365.559	262.061	100.56	0.128228	0.897968
HMR_5907	Transport, extracellular	41.894	44.968	43.118	44.968	3.074	0.128121	0.898053
HMR_5910	Transport, extracellular	41.437	44.41	42.652	44.41	2.973	0.127972	0.898171
HMR_4752	Porphyrin metabolism	1.421	0.54	1.291	0.54	0.881	0.127969	0.898174
HMR_2755	Carnitine shuttle (cytosolic)	-3.009	1.315	-3.22	1.315	4.324	0.12768	0.898403
HMR_5981	Transport, extracellular	42.184	45.413	43.409	45.413	3.229	0.127598	0.898467
HMR_8452	Nucleotide metabolism	81.524	525.644	85.657	525.644	444.12	0.12749	0.898552
HMR_5920	Transport, extracellular	41.455	44.434	42.665	44.434	2.979	0.127416	0.898611
HMR_5918	Transport, extracellular	41.469	44.45	42.678	44.45	2.981	0.127288	0.898713
HMR_5949	Transport, extracellular	42.194	45.426	43.416	45.426	3.232	0.127272	0.898725
HMR_5922	Transport, extracellular	41.241	44.168	42.443	44.168	2.927	0.126956	0.898975
HMR_3453	Omega-6 fatty acid metabolism	0.978	0.465	1.104	0.465	0.513	0.126699	0.899179
HMR_5914	Transport, extracellular	41.237	44.163	42.436	44.163	2.926	0.126648	0.899219
HMR_5913	Transport, extracellular	41.239	44.166	42.438	44.166	2.927	0.126644	0.899222
HMR_5912	Transport, extracellular	41.241	44.168	42.44	44.168	2.927	0.126641	0.899224
HMR_5921	Transport, extracellular	41.248	44.177	42.447	44.177	2.929	0.126629	0.899234
HMR_3455	Omega-6 fatty acid metabolism	-0.976	0.458	-1.101	0.458	1.434	0.126592	0.899263
HMR_3456	Omega-6 fatty acid metabolism	0.973	0.458	1.098	0.458	0.515	0.126528	0.899314
HMR_3454	Omega-6 fatty acid metabolism	0.978	0.46	1.103	0.46	0.518	0.126334	0.899468
HMR_3457	Omega-6 fatty acid metabolism	0.969	0.461	1.094	0.461	0.508	0.126205	0.89957
HMR_5909	Transport, extracellular	41.444	44.412	42.642	44.412	2.968	0.126194	0.899578
HMR_5911	Transport, extracellular	41.173	44.088	42.365	44.088	2.915	0.12602	0.899716
HMR_5916	Transport, extracellular	41.07	43.963	42.26	43.963	2.893	0.125986	0.899743
HMR_0990	Arachidonic acid metabolism	-385.675	398.122	-382.117	398.122	783.797	0.125935	0.899783
HMR_2018	Androgen metabolism	-385.675	398.122	-382.117	398.122	783.797	0.125935	0.899783
HMR_8709	Retinol metabolism	-385.675	398.122	-382.117	398.122	783.797	0.125935	0.899783
HMR_0989	Arachidonic acid metabolism	385.675	398.122	382.117	398.122	12.447	0.125935	0.899783
HMR_2016	Androgen metabolism	385.675	398.122	382.117	398.122	12.447	0.125935	0.899783
HMR_6638	Retinol metabolism	385.675	398.122	382.117	398.122	12.447	0.125935	0.899783
HMR_3452	Omega-6 fatty acid metabolism	0.977	0.472	1.103	0.472	0.505	0.125874	0.899832
HMR_2695	Carnitine shuttle (mitochondrial)	0.917	0.477	1.044	0.477	0.44	0.12581	0.899882
HMR_5467	Transport, extracellular	94.282	558.247	98.485	558.247	463.965	0.125806	0.899885
HMR_1437	Cholesterol metabolism	10.03	9.325	9.494	9.325	0.705	0.125689	0.899978
HMR_2697	Carnitine shuttle (mitochondrial)	-0.914	0.479	-1.041	0.479	1.393	0.125626	0.900028
HMR_3458	Omega-6 fatty acid metabolism	0.964	0.466	1.089	0.466	0.498	0.125566	0.900075
HMR_2693	Carnitine shuttle (cytosolic)	0.945	0.479	1.072	0.479	0.466	0.125564	0.900077
HMR_5931	Transport, extracellular	41.066	44.025	42.252	44.025	2.959	0.125477	0.900146
HMR_8507	Pyruvate metabolism	411.135	240.567	413.883	240.567	170.568	0.125253	0.900323
HMR_5071	Transport, extracellular	39.622	42.263	40.782	42.263	2.641	0.125243	0.900331
HMR_5923	Transport, extracellular	41.097	44.053	42.281	44.053	2.956	0.125228	0.900343
HMR_5926	Transport, extracellular	40.657	43.517	41.832	43.517	2.86	0.125035	0.900496
HMR_5908	Transport, extracellular	41.573	44.578	42.762	44.578	3.005	0.125024	0.900505
HMR_2758	Carnitine shuttle (mitochondrial)	2.562	1.294	2.767	1.294	1.268	0.124991	0.900531
HMR_3414	Beta oxidation of even-chain fatty acids (mitochondrial)	0.908	0.484	1.035	0.484	0.424	0.124955	0.900559
HMR_2757	Carnitine shuttle (mitochondrial)	-2.557	1.295	-2.762	1.295	3.852	0.124944	0.900568
HMR_5479	Transport, extracellular	-60.967	560.041	-65.147	560.041	621.008	0.124909	0.900596
HMR_3135	Beta oxidation of even-chain fatty acids (mitochondrial)	1.277	0.689	1.427	0.689	0.588	0.124827	0.900661
HMR_4420	Purine metabolism	509.239	283.841	512.203	283.841	225.398	0.124507	0.900914
HMR_5936	Transport, extracellular	40.675	43.54	41.845	43.54	2.865	0.124475	0.900939
HMR_5934	Transport, extracellular	40.688	43.556	41.858	43.556	2.868	0.124453	0.900957
HMR_3444	Omega-6 fatty acid metabolism	2.565	1.293	2.769	1.293	1.272	0.124427	0.900977
HMR_3446	Omega-6 fatty acid metabolism	2.568	1.294	2.772	1.294	1.274	0.124381	0.901014
HMR_5494	Transport, extracellular	0.083	563.108	4.257	563.108	563.025	0.124376	0.901018
HMR_5917	Transport, extracellular	41.443	44.418	42.62	44.418	2.975	0.123992	0.901321
HMR_5938	Transport, extracellular	40.469	43.285	41.631	43.285	2.816	0.123989	0.901324
HMR_3447	Omega-6 fatty acid metabolism	2.571	1.296	2.774	1.296	1.275	0.123679	0.901569
HMR_5930	Transport, extracellular	40.465	43.28	41.624	43.28	2.815	0.123678	0.90157
HMR_5929	Transport, extracellular	40.467	43.283	41.626	43.283	2.816	0.123674	0.901573
HMR_4758	Porphyrin metabolism	1.437	0.543	1.311	0.543	0.894	0.123672	0.901575
HMR_5928	Transport, extracellular	40.469	43.285	41.628	43.285	2.816	0.123671	0.901575
HMR_5937	Transport, extracellular	40.476	43.294	41.635	43.294	2.818	0.123659	0.901585
HMR_7869	Nucleotide metabolism	106.644	531.426	110.663	531.426	424.782	0.123306	0.901865
HMR_4433	Transport, extracellular	-7.921	5.376	-7.522	5.376	13.297	0.12324	0.901917
HMR_4434	Transport, extracellular	-7.921	5.376	-7.522	5.376	13.297	0.12324	0.901917
HMR_4435	Transport, extracellular	-7.921	5.376	-7.522	5.376	13.297	0.12324	0.901917
HMR_5443	Transport, extracellular	7.92	5.376	7.521	5.376	2.544	0.12324	0.901917
HMR_5444	Transport, extracellular	7.92	5.376	7.521	5.376	2.544	0.12324	0.901917
HMR_5445	Transport, extracellular	7.92	5.376	7.521	5.376	2.544	0.12324	0.901917
HMR_5927	Transport, extracellular	40.403	43.209	41.556	43.209	2.806	0.123143	0.901994
HMR_5925	Transport, extracellular	40.665	43.519	41.822	43.519	2.854	0.123132	0.902003
HMR_5932	Transport, extracellular	40.304	43.088	41.455	43.088	2.784	0.123101	0.902027
HMR_4760	Transport, mitochondrial	-1.438	0.55	-1.312	0.55	1.988	0.122846	0.902229
HMR_5073	Transport, extracellular	580.629	279.414	577.725	279.414	301.215	0.12279	0.902273
HMR_5420	Transport, mitochondrial	1.437	0.551	1.311	0.551	0.886	0.122672	0.902367
HMR_5068	Transport, extracellular	38.908	41.455	40.032	41.455	2.547	0.122546	0.902467
HMR_1572	Transport, mitochondrial	7.632	9.441	7.107	9.441	1.809	0.122315	0.90265
HMR_8461	Nucleotide metabolism	-219.157	508.716	-223.049	508.716	727.873	0.12207	0.902843
HMR_5924	Transport, extracellular	40.789	43.678	41.938	43.678	2.889	0.122068	0.902845
HMR_7735	Transport, extracellular	1.439	0.557	1.313	0.557	0.882	0.12198	0.902915
HMR_5933	Transport, extracellular	40.663	43.525	41.801	43.525	2.862	0.12112	0.903596
HMR_9107	Exchange reactions	-1.439	0.565	-1.313	0.565	2.004	0.12102	0.903675
HMR_3925	Folate metabolism	397.695	398.351	394.275	398.351	0.656	0.121016	0.903678
HMR_5088	Transport, extracellular	405.204	276.817	408.05	276.817	128.387	0.120892	0.903776
HMR_3967	Nucleotide metabolism	-223.863	507.742	-227.696	507.742	731.605	0.120335	0.904217
HMR_2734	Carnitine shuttle (mitochondrial)	0.896	0.486	1.018	0.486	0.41	0.119804	0.904639
HMR_2735	Carnitine shuttle (mitochondrial)	-0.894	0.486	-1.016	0.486	1.38	0.119746	0.904684
HMR_4651	Purine metabolism	3.49	4.09	3.15	4.09	0.6	0.119671	0.904744
HMR_4284	Glycine, serine and threonine metabolism	9.793	9.228	9.285	9.228	0.565	0.119521	0.904862
HMR_2365	Fatty acid desaturation (even-chain)	0.98	0.499	1.103	0.499	0.481	0.119468	0.904904
HMR_2733	Carnitine shuttle (cytosolic)	0.922	0.491	1.044	0.491	0.431	0.119287	0.905048
HMR_3431	Beta oxidation of even-chain fatty acids (mitochondrial)	0.888	0.491	1.01	0.491	0.397	0.11923	0.905093
HMR_2732	Carnitine shuttle (mitochondrial)	-1.121	0.551	-1.249	0.551	1.672	0.119102	0.905195
HMR_5091	Transport, extracellular	405.848	276.944	408.651	276.944	128.904	0.11904	0.905244
HMR_4324	Glutathione metabolism	4.764	1.801	4.541	1.801	2.963	0.118809	0.905427
HMR_3423	Beta oxidation of even-chain fatty acids (mitochondrial)	0.827	0.462	0.945	0.462	0.365	0.118775	0.905454
HMR_2731	Carnitine shuttle (mitochondrial)	-1.125	0.547	-1.252	0.547	1.672	0.118531	0.905647
HMR_2769	Carnitine shuttle (mitochondrial)	-0.836	0.457	-0.953	0.457	1.293	0.118369	0.905775
HMR_2770	Carnitine shuttle (mitochondrial)	-0.834	0.457	-0.951	0.457	1.291	0.118369	0.905775
HMR_4430	Histidine metabolism	4.316	2.147	4.075	2.147	2.169	0.117962	0.906098
HMR_4431	Histidine metabolism	4.317	2.147	4.076	2.147	2.17	0.117962	0.906098
HMR_4429	Histidine metabolism	4.316	2.147	4.075	2.147	2.169	0.117948	0.906109
HMR_4432	Transport, extracellular	4.318	2.147	4.077	2.147	2.171	0.117948	0.906109
HMR_2281	Fatty acid desaturation (even-chain)	1.159	0.516	1.282	0.516	0.643	0.117921	0.90613
HMR_9090	Exchange reactions	-4.318	2.149	-4.077	2.149	6.467	0.117891	0.906154
HMR_4428	Histidine metabolism	-4.316	2.15	-4.075	2.15	6.466	0.117863	0.906176
HMR_8663	C5-branched dibasic acid metabolism	-205.286	457.315	-208.848	457.315	662.601	0.117837	0.906197
HMR_2730	Carnitine shuttle (cytosolic)	1.316	0.546	1.442	0.546	0.77	0.117803	0.906223
HMR_2659	Carnitine shuttle (mitochondrial)	-1.002	0.5	-1.123	0.5	1.502	0.117692	0.906312
HMR_8667	C5-branched dibasic acid metabolism	-201.977	457.315	-205.531	457.315	659.292	0.117572	0.906407
HMR_8668	C5-branched dibasic acid metabolism	-201.979	457.315	-205.533	457.315	659.294	0.117572	0.906407
HMR_3430	Beta oxidation of even-chain fatty acids (mitochondrial)	1.116	0.557	1.243	0.557	0.559	0.117562	0.906414
HMR_1325	Prostaglandin biosynthesis	60.116	481.741	56.475	481.741	421.625	0.117253	0.90666
HMR_8662	C5-branched dibasic acid metabolism	-198.622	457.314	-202.166	457.314	655.936	0.117241	0.906669
HMR_2657	Carnitine shuttle (cytosolic)	1.037	0.497	1.157	0.497	0.54	0.117108	0.906774
HMR_3406	Beta oxidation of even-chain fatty acids (mitochondrial)	0.994	0.506	1.115	0.506	0.488	0.117085	0.906793
HMR_2658	Carnitine shuttle (mitochondrial)	-1.007	0.497	-1.127	0.497	1.504	0.117052	0.906819
HMR_2768	Carnitine shuttle (cytosolic)	0.863	0.462	0.979	0.462	0.401	0.116821	0.907002
HMR_0648	Glycerophospholipid metabolism	12.311	4.611	11.961	4.611	7.7	0.116408	0.907329
HMR_0746	Sphingolipid metabolism	9.191	3.751	8.875	3.751	5.44	0.116384	0.907348
HMR_0773	Sphingolipid metabolism	9.239	3.754	8.923	3.754	5.485	0.116337	0.907385
HMR_5023	Transport, extracellular	8.453	5.778	8.063	5.778	2.675	0.116075	0.907593
HMR_6526	Transport, extracellular	8.453	5.778	8.063	5.778	2.675	0.116075	0.907593
HMR_2516	Omega-3 fatty acid metabolism	1.874	0.725	2.016	0.725	1.149	0.11602	0.907637
HMR_4887	Transport, lysosomal	436.77	259.91	439.416	259.91	176.86	0.115932	0.907706
HMR_7871	Nucleotide metabolism	71.468	526.338	75.22	526.338	454.87	0.115658	0.907924
HMR_2515	Omega-3 fatty acid metabolism	1.869	0.731	2.011	0.731	1.138	0.115558	0.908003
HMR_3132	Beta oxidation of even-chain fatty acids (mitochondrial)	0.998	0.528	1.12	0.528	0.47	0.115279	0.908224
HMR_3957	Tricarboxylic acid cycle and glyoxylate/dicarboxylate metabolism	188.838	147.764	190.823	147.764	41.074	0.115262	0.908238
HMR_2520	Omega-3 fatty acid metabolism	1.885	0.714	2.025	0.714	1.171	0.115196	0.90829
HMR_3773	Valine, leucine and isoleucine degradation	5.351	2.398	5.103	2.398	2.953	0.115119	0.908351
HMR_3775	Valine, leucine and isoleucine degradation	5.346	2.4	5.098	2.4	2.946	0.115082	0.908381
HMR_3128	Beta oxidation of even-chain fatty acids (mitochondrial)	1.005	0.53	1.127	0.53	0.475	0.115074	0.908387
HMR_3969	Pyrimidine metabolism	14.695	12.5	15.276	12.5	2.195	0.115051	0.908405
HMR_5301	Purine metabolism	14.723	12.548	15.304	12.548	2.175	0.114823	0.908585
HMR_2518	Omega-3 fatty acid metabolism	1.88	0.719	2.02	0.719	1.161	0.114808	0.908597
HMR_3765	Valine, leucine, and isoleucine metabolism	-5.365	2.397	-5.118	2.397	7.762	0.114692	0.90869
HMR_5109	Transport, mitochondrial	5.365	2.399	5.118	2.399	2.966	0.114655	0.908719
HMR_3130	Beta oxidation of even-chain fatty acids (mitochondrial)	1.003	0.525	1.124	0.525	0.478	0.114642	0.908729
HMR_3129	Beta oxidation of even-chain fatty acids (mitochondrial)	1.005	0.526	1.126	0.526	0.479	0.114539	0.908811
HMR_1174	Beta oxidation of poly-unsaturated fatty acids (mitochondrial)	1.47	0.47	1.583	0.47	1	0.11444	0.908889
HMR_1216	Beta oxidation of poly-unsaturated fatty acids (mitochondrial)	1.47	0.47	1.583	0.47	1	0.11444	0.908889
HMR_1177	Beta oxidation of poly-unsaturated fatty acids (mitochondrial)	1.463	0.489	1.578	0.489	0.974	0.11426	0.909032
HMR_1219	Beta oxidation of poly-unsaturated fatty acids (mitochondrial)	-1.463	0.489	-1.578	0.489	1.952	0.11426	0.909032
HMR_3091	Beta oxidation of even-chain fatty acids (peroxisomal)	5.982	1.041	6.148	1.041	4.941	0.114198	0.909081
HMR_0225	Transport, extracellular	6.296	2.722	6.562	2.722	3.574	0.114194	0.909084
HMR_3092	Beta oxidation of even-chain fatty acids (peroxisomal)	5.977	1.044	6.143	1.044	4.933	0.114063	0.909188
HMR_1176	Beta oxidation of poly-unsaturated fatty acids (mitochondrial)	1.465	0.483	1.579	0.483	0.982	0.113943	0.909283
HMR_1218	Beta oxidation of poly-unsaturated fatty acids (mitochondrial)	1.465	0.483	1.579	0.483	0.982	0.113943	0.909283
HMR_3093	Beta oxidation of even-chain fatty acids (peroxisomal)	5.972	1.046	6.138	1.046	4.926	0.113929	0.909294
HMR_1179	Beta oxidation of poly-unsaturated fatty acids (mitochondrial)	1.458	0.502	1.574	0.502	0.956	0.113802	0.909395
HMR_1221	Beta oxidation of poly-unsaturated fatty acids (mitochondrial)	1.458	0.502	1.574	0.502	0.956	0.113802	0.909395
HMR_1175	Beta oxidation of poly-unsaturated fatty acids (mitochondrial)	1.468	0.476	1.581	0.476	0.992	0.113742	0.909443
HMR_1217	Beta oxidation of poly-unsaturated fatty acids (mitochondrial)	1.468	0.476	1.581	0.476	0.992	0.113742	0.909443
HMR_1183	Beta oxidation of poly-unsaturated fatty acids (mitochondrial)	1.448	0.531	1.567	0.531	0.917	0.113669	0.9095
HMR_1225	Beta oxidation of poly-unsaturated fatty acids (mitochondrial)	1.448	0.531	1.567	0.531	0.917	0.113669	0.9095
HMR_5299	Pyrimidine metabolism	14.612	12.48	15.185	12.48	2.132	0.113556	0.90959
HMR_5352	Pyrimidine metabolism	14.612	12.48	15.185	12.48	2.132	0.113556	0.90959
HMR_1182	Beta oxidation of poly-unsaturated fatty acids (mitochondrial)	1.451	0.523	1.569	0.523	0.928	0.113546	0.909598
HMR_1224	Beta oxidation of poly-unsaturated fatty acids (mitochondrial)	1.451	0.523	1.569	0.523	0.928	0.113546	0.909598
HMR_1178	Beta oxidation of poly-unsaturated fatty acids (mitochondrial)	1.461	0.496	1.576	0.496	0.965	0.113534	0.909608
HMR_1220	Beta oxidation of poly-unsaturated fatty acids (mitochondrial)	1.461	0.496	1.576	0.496	0.965	0.113534	0.909608
HMR_1181	Beta oxidation of poly-unsaturated fatty acids (mitochondrial)	1.453	0.516	1.57	0.516	0.937	0.11332	0.909777
HMR_1222	Beta oxidation of poly-unsaturated fatty acids (mitochondrial)	1.453	0.516	1.57	0.516	0.937	0.11332	0.909777
HMR_1180	Beta oxidation of poly-unsaturated fatty acids (mitochondrial)	1.456	0.509	1.572	0.509	0.947	0.113097	0.909954
HMR_1223	Beta oxidation of poly-unsaturated fatty acids (mitochondrial)	1.456	0.509	1.572	0.509	0.947	0.113097	0.909954
HMR_8473	Nucleotide metabolism	8.809	6.836	8.396	6.836	1.973	0.113038	0.91
HMR_1185	Pool reactions	1.442	0.548	1.562	0.548	0.894	0.112936	0.910081
HMR_1227	Pool reactions	1.442	0.548	1.562	0.548	0.894	0.112936	0.910081
HMR_1184	Beta oxidation of poly-unsaturated fatty acids (mitochondrial)	1.445	0.539	1.564	0.539	0.906	0.112848	0.910151
HMR_1226	Beta oxidation of poly-unsaturated fatty acids (mitochondrial)	1.445	0.539	1.564	0.539	0.906	0.112848	0.910151
HMR_0979	Arachidonic acid metabolism	1.466	0.496	1.579	0.496	0.97	0.111613	0.91113
HMR_1186	Leukotriene metabolism	-1.466	0.496	-1.579	0.496	1.962	0.111613	0.91113
HMR_3033	Carnitine shuttle (peroxisomal)	2.826	1.336	3.01	1.336	1.49	0.111362	0.911329
HMR_4623	Pentose phosphate pathway	10.628	11.601	10.101	11.601	0.973	0.111334	0.911351
HMR_4197	Alanine, aspartate and glutamate metabolism	3.566	2.427	3.325	2.427	1.139	0.111307	0.911373
HMR_4115	Alanine, aspartate and glutamate metabolism	3.568	2.428	3.327	2.428	1.14	0.111295	0.911382
HMR_0162	Carnitine shuttle (mitochondrial)	2.82	1.338	3.004	1.338	1.482	0.11128	0.911394
HMR_0163	Carnitine shuttle (mitochondrial)	2.815	1.34	2.999	1.34	1.475	0.111179	0.911475
HMR_5987	Transport, extracellular	13.945	8.971	13.479	8.971	4.974	0.110849	0.911736
HMR_3034	Carnitine shuttle (peroxisomal)	-2.827	1.335	-3.01	1.335	4.162	0.110797	0.911777
HMR_2718	Carnitine shuttle (mitochondrial)	0.867	0.48	0.977	0.48	0.387	0.108916	0.913269
HMR_2719	Carnitine shuttle (mitochondrial)	-0.866	0.48	-0.976	0.48	1.346	0.108916	0.913269
HMR_4906	Transport, endoplasmic reticular	5.782	2.983	5.519	2.983	2.799	0.108914	0.913271
HMR_3427	Beta oxidation of even-chain fatty acids (mitochondrial)	0.861	0.484	0.971	0.484	0.377	0.108492	0.913606
HMR_3883	Glycine, serine and threonine metabolism	8.947	9.288	8.488	9.288	0.341	0.108235	0.913809
HMR_4302	Cysteine and methionine metabolism	8.947	9.288	8.488	9.288	0.341	0.108235	0.913809
HMR_5079	Transport, extracellular	406.715	277.112	409.257	277.112	129.603	0.107928	0.914053
HMR_5487	Transport, extracellular	1.364	563.12	-2.251	563.12	561.756	0.107718	0.91422
HMR_2717	Carnitine shuttle (cytosolic)	0.892	0.485	1.001	0.485	0.407	0.107401	0.914471
HMR_3958	Tricarboxylic acid cycle and glyoxylate/dicarboxylate metabolism	201.457	152.747	199.587	152.747	48.71	0.107071	0.914733
HMR_8677	Transport, extracellular	8.511	5.82	8.15	5.82	2.691	0.106947	0.914831
HMR_8676	Transport, extracellular	8.516	5.82	8.155	5.82	2.696	0.106947	0.914831
HMR_4642	Pyrimidine metabolism	5.048	4.502	4.732	4.502	0.546	0.106809	0.91494
HMR_2612	Carnitine shuttle (mitochondrial)	-0.907	0.483	-1.015	0.483	1.39	0.106779	0.914964
HMR_9165	Exchange reactions	-39.374	13.854	-39.94	13.854	53.228	0.106701	0.915026
HMR_2613	Carnitine shuttle (mitochondrial)	-0.905	0.484	-1.013	0.484	1.389	0.106675	0.915047
HMR_8780	Tricarboxylic acid cycle and glyoxylate/dicarboxylate metabolism	39.373	13.853	39.938	13.853	25.52	0.106515	0.915174
HMR_2611	Carnitine shuttle (cytosolic)	0.933	0.486	1.041	0.486	0.447	0.106467	0.915212
HMR_3398	Beta oxidation of even-chain fatty acids (mitochondrial)	0.9	0.489	1.008	0.489	0.411	0.106158	0.915457
HMR_2742	Carnitine shuttle (cytosolic)	-5.771	1.821	-5.974	1.821	7.592	0.105792	0.915747
HMR_6545	Inositol phosphate metabolism	5.699	3.12	5.438	3.12	2.579	0.105702	0.915819
HMR_9601	Transport, extracellular	3.617	3.834	3.331	3.834	0.217	0.105072	0.916319
HMR_5581	Transport, extracellular	-218.8	477.861	-222.041	477.861	696.661	0.104948	0.916417
HMR_6369	Transport, extracellular	9.712	7.889	9.301	7.889	1.823	0.104607	0.916688
HMR_4340	Folate metabolism	4.786	2.795	5.036	2.795	1.991	0.104485	0.916785
HMR_4944	Transport, mitochondrial	4.787	2.795	5.037	2.795	1.992	0.104475	0.916792
HMR_4924	Transport, peroxisomal	-12.913	3.553	-13.192	3.553	16.466	0.10434	0.916899
HMR_0685	Pool reactions	11.652	3.956	11.361	3.956	7.696	0.104068	0.917115
HMR_4505	Folate metabolism	4.787	2.796	5.036	2.796	1.991	0.104048	0.917131
HMR_4032	Pyrimidine metabolism	8.4	4.412	8.095	4.412	3.988	0.103637	0.917457
HMR_5460	Transport, extracellular	95.534	558.141	92.086	558.141	462.607	0.103183	0.917818
HMR_7725	Nucleotide metabolism	3.97	2.336	3.75	2.336	1.634	0.103183	0.917818
HMR_7726	Transport, lysosomal	-3.971	2.337	-3.751	2.337	6.308	0.10316	0.917836
HMR_7724	Transport, lysosomal	3.972	2.337	3.752	2.337	1.635	0.10316	0.917836
HMR_5033	Transport, mitochondrial	1.23	5.623	0.886	5.623	4.393	0.102877	0.918061
HMR_4210	Pyrimidine metabolism	284.341	226.37	282.158	226.37	57.971	0.102723	0.918183
HMR_5442	Transport, extracellular	7.781	7.506	7.39	7.506	0.275	0.102196	0.918601
HMR_6731	Phenylalanine, tyrosine and tryptophan biosynthesis	29.904	13.249	30.429	13.249	16.655	0.101471	0.919176
HMR_9092	Exchange reactions	-29.904	13.25	-30.429	13.25	43.154	0.101468	0.919179
HMR_4171	Purine metabolism	252.369	210.323	250.291	210.323	42.046	0.101466	0.91918
HMR_6331	Transport, mitochondrial	-12.368	6.193	-12.015	6.193	18.561	0.101018	0.919536
HMR_2737	Carnitine shuttle (mitochondrial)	0.774	0.381	0.864	0.381	0.393	0.100372	0.920049
HMR_3432	Beta oxidation of even-chain fatty acids (mitochondrial)	0.763	0.393	0.854	0.393	0.37	0.100066	0.920292
HMR_5458	Transport, extracellular	-66.882	560.655	-70.232	560.655	627.537	0.100047	0.920307
HMR_2738	Carnitine shuttle (mitochondrial)	-0.77	0.385	-0.86	0.385	1.155	0.0998768	0.920442
HMR_4632	Purine metabolism	10.552	4.963	10.24	4.963	5.589	0.0997717	0.920526
HMR_7716	Nucleotide metabolism	3.376	2.012	3.179	2.012	1.364	0.0996654	0.92061
HMR_7718	Transport, lysosomal	-3.382	2.012	-3.185	2.012	5.394	0.0996527	0.92062
HMR_7715	Transport, lysosomal	3.372	2.012	3.175	2.012	1.36	0.0996527	0.92062
HMR_8354	Transport, extracellular	7.802	6.137	8.154	6.137	1.665	0.0996484	0.920623
HMR_2736	Carnitine shuttle (cytosolic)	0.803	0.381	0.892	0.381	0.422	0.0992572	0.920934
HMR_4867	Transport, mitochondrial	-31.423	524.873	-28.232	524.873	556.296	0.0984859	0.921546
HMR_2772	Carnitine shuttle (mitochondrial)	0.733	0.362	0.819	0.362	0.371	0.0983259	0.921674
HMR_5473	Transport, extracellular	27.552	562.864	24.253	562.864	535.312	0.0983173	0.92168
HMR_3191	Beta oxidation of odd-chain fatty acids (mitochondrial)	1.44	0.503	1.54	0.503	0.937	0.0981998	0.921774
HMR_3999	Nucleotide metabolism	16.918	7.478	16.541	7.478	9.44	0.098096	0.921856
HMR_3192	Beta oxidation of odd-chain fatty acids (mitochondrial)	1.436	0.504	1.536	0.504	0.932	0.0980581	0.921886
HMR_3424	Beta oxidation of even-chain fatty acids (mitochondrial)	0.721	0.374	0.808	0.374	0.347	0.0980068	0.921927
HMR_2773	Carnitine shuttle (mitochondrial)	-0.729	0.366	-0.815	0.366	1.095	0.0978791	0.922028
HMR_3193	Beta oxidation of odd-chain fatty acids (mitochondrial)	1.432	0.506	1.532	0.506	0.926	0.09787	0.922035
HMR_5499	Transport, extracellular	43.135	562.446	39.854	562.446	519.311	0.0978173	0.922077
HMR_3953	Transport, endoplasmic reticular	-623.848	175.409	-622.016	175.409	799.257	0.0977561	0.922126
HMR_3188	Beta oxidation of odd-chain fatty acids (mitochondrial)	1.452	0.498	1.551	0.498	0.954	0.09769	0.922178
HMR_3189	Beta oxidation of odd-chain fatty acids (mitochondrial)	1.448	0.499	1.547	0.499	0.949	0.097595	0.922254
HMR_3194	Beta oxidation of odd-chain fatty acids (mitochondrial)	1.429	0.509	1.529	0.509	0.92	0.09759	0.922258
HMR_3245	Beta oxidation of unsaturated fatty acids (n-7) (mitochondrial)	0.701	0.384	0.789	0.384	0.317	0.0974176	0.922395
HMR_3246	Beta oxidation of unsaturated fatty acids (n-7) (mitochondrial)	0.699	0.384	0.787	0.384	0.315	0.0974176	0.922395
HMR_2670	Carnitine shuttle (mitochondrial)	-0.694	0.384	-0.782	0.384	1.078	0.0974176	0.922395
HMR_2671	Carnitine shuttle (mitochondrial)	-0.693	0.384	-0.781	0.384	1.077	0.0974176	0.922395
HMR_3190	Beta oxidation of odd-chain fatty acids (mitochondrial)	1.444	0.501	1.543	0.501	0.943	0.0974058	0.922404
HMR_3195	Beta oxidation of odd-chain fatty acids (mitochondrial)	1.425	0.511	1.525	0.511	0.914	0.0973585	0.922442
HMR_2543	Omega-3 fatty acid metabolism	0.879	0.389	0.967	0.389	0.49	0.0972985	0.922489
HMR_2771	Carnitine shuttle (cytosolic)	0.762	0.362	0.847	0.362	0.4	0.0972461	0.922531
HMR_3196	Beta oxidation of odd-chain fatty acids (mitochondrial)	1.422	0.514	1.522	0.514	0.908	0.0970828	0.922661
HMR_5401	Starch and sucrose metabolism	0.576	0.275	0.65	0.275	0.301	0.0969997	0.922727
HMR_3186	Beta oxidation of odd-chain fatty acids (mitochondrial)	1.46	0.496	1.558	0.496	0.964	0.0969395	0.922774
HMR_3187	Beta oxidation of odd-chain fatty acids (mitochondrial)	1.456	0.497	1.554	0.497	0.959	0.0968448	0.92285
HMR_2542	Omega-3 fatty acid metabolism	0.879	0.393	0.967	0.393	0.486	0.0968261	0.922864
HMR_3197	Beta oxidation of odd-chain fatty acids (mitochondrial)	1.418	0.517	1.518	0.517	0.901	0.0968095	0.922878
HMR_3407	Beta oxidation of even-chain fatty acids (mitochondrial)	0.697	0.382	0.784	0.382	0.315	0.0967862	0.922896
HMR_3408	Beta oxidation of even-chain fatty acids (mitochondrial)	0.688	0.39	0.776	0.39	0.298	0.0967676	0.922911
HMR_2620	Carnitine shuttle (cytosolic)	0.74	0.538	0.843	0.538	0.202	0.0967232	0.922946
HMR_3244	Beta oxidation of unsaturated fatty acids (n-7) (mitochondrial)	0.699	0.39	0.787	0.39	0.309	0.0967091	0.922957
HMR_3247	Beta oxidation of unsaturated fatty acids (n-7) (mitochondrial)	0.694	0.39	0.782	0.39	0.304	0.0967091	0.922957
HMR_2669	Carnitine shuttle (cytosolic)	0.718	0.391	0.806	0.391	0.327	0.0966508	0.923004
HMR_4510	Pyrimidine metabolism	5.046	2.847	4.818	2.847	2.199	0.0966327	0.923018
HMR_2667	Carnitine shuttle (mitochondrial)	0.705	0.374	0.791	0.374	0.331	0.0965744	0.923064
HMR_4446	Folate metabolism	-392.455	398.282	-389.726	398.282	790.737	0.0965715	0.923067
HMR_2621	Carnitine shuttle (mitochondrial)	-0.71	0.54	-0.813	0.54	1.25	0.0965531	0.923081
HMR_3198	Beta oxidation of odd-chain fatty acids (mitochondrial)	1.414	0.521	1.514	0.521	0.893	0.0964935	0.923129
HMR_2668	Carnitine shuttle (mitochondrial)	-0.703	0.375	-0.789	0.375	1.078	0.0964528	0.923161
HMR_2540	Omega-3 fatty acid metabolism	0.875	0.407	0.964	0.407	0.468	0.0963641	0.923231
HMR_2541	Omega-3 fatty acid metabolism	0.878	0.399	0.966	0.399	0.479	0.0961878	0.923371
HMR_0248	Transport, extracellular	4.539	3.172	4.783	3.172	1.367	0.0961868	0.923372
HMR_2436	Omega-6 fatty acid metabolism	0.835	0.371	0.92	0.371	0.464	0.0961819	0.923376
HMR_2666	Carnitine shuttle (cytosolic)	0.731	0.378	0.817	0.378	0.353	0.0961509	0.923401
HMR_3199	Beta oxidation of odd-chain fatty acids (mitochondrial)	1.411	0.525	1.511	0.525	0.886	0.0961361	0.923413
HMR_2622	Carnitine shuttle (mitochondrial)	-0.706	0.545	-0.809	0.545	1.251	0.0961316	0.923416
HMR_4326	Glutathione metabolism	3.414	1.444	3.253	1.444	1.97	0.0957723	0.923701
HMR_3200	Beta oxidation of odd-chain fatty acids (mitochondrial)	1.407	0.529	1.507	0.529	0.878	0.0957387	0.923728
HMR_5040	Transport, extracellular	8.207	6.778	7.859	6.778	1.429	0.0955381	0.923887
HMR_4983	Transport, extracellular	8.206	6.778	7.858	6.778	1.428	0.0955345	0.92389
HMR_5041	Transport, extracellular	8.206	6.778	7.858	6.778	1.428	0.0955345	0.92389
HMR_5129	Transport, extracellular	8.206	6.778	7.858	6.778	1.428	0.0955345	0.92389
HMR_2724	Carnitine shuttle (mitochondrial)	-0.837	0.498	-0.935	0.498	1.335	0.0954113	0.923988
HMR_3201	Beta oxidation of odd-chain fatty acids (mitochondrial)	1.403	0.534	1.503	0.534	0.869	0.0953029	0.924074
HMR_6351	Transport, extracellular	8.206	6.778	7.859	6.778	1.428	0.09526	0.924108
HMR_6352	Transport, extracellular	8.206	6.778	7.859	6.778	1.428	0.09526	0.924108
HMR_2722	Carnitine shuttle (mitochondrial)	0.835	0.502	0.933	0.502	0.333	0.0950963	0.924238
HMR_3428	Beta oxidation of even-chain fatty acids (mitochondrial)	0.834	0.502	0.932	0.502	0.332	0.0950963	0.924238
HMR_2434	Omega-6 fatty acid metabolism	0.834	0.381	0.919	0.381	0.453	0.0950329	0.924289
HMR_3202	Beta oxidation of odd-chain fatty acids (mitochondrial)	1.399	0.54	1.499	0.54	0.859	0.0948304	0.92445
HMR_2284	Fatty acid desaturation (even-chain)	0.824	0.539	0.925	0.539	0.285	0.0947199	0.924537
HMR_2435	Omega-6 fatty acid metabolism	0.836	0.375	0.92	0.375	0.461	0.0946272	0.924611
HMR_8505	Transport, mitochondrial	9.202	6.164	8.873	6.164	3.038	0.0943666	0.924818
HMR_8506	Pyruvate metabolism	9.202	6.164	8.873	6.164	3.038	0.0943666	0.924818
HMR_3203	Beta oxidation of odd-chain fatty acids (mitochondrial)	1.395	0.546	1.495	0.546	0.849	0.0943228	0.924853
HMR_4186	Nucleotide metabolism	16.264	4.428	15.985	4.428	11.836	0.0943138	0.92486
HMR_5400	Starch and sucrose metabolism	0.577	0.275	0.649	0.275	0.302	0.0942971	0.924873
HMR_2433	Omega-6 fatty acid metabolism	0.832	0.39	0.917	0.39	0.442	0.094039	0.925078
HMR_3204	Beta oxidation of odd-chain fatty acids (mitochondrial)	1.391	0.552	1.491	0.552	0.839	0.0938233	0.92525
HMR_3205	Beta oxidation of odd-chain fatty acids (mitochondrial)	1.387	0.56	1.487	0.56	0.827	0.09321	0.925737
HMR_4121	Glutathione metabolism	7.557	8.746	7.175	8.746	1.189	0.0932068	0.925739
HMR_4095	Pyruvate metabolism	11.644	12.358	12.109	12.358	0.714	0.0931211	0.925807
HMR_5294	Tricarboxylic acid cycle and glyoxylate/dicarboxylate metabolism	11.644	12.358	12.109	12.358	0.714	0.0931211	0.925807
HMR_2295	Fatty acid desaturation (even-chain)	0.795	0.406	0.881	0.406	0.389	0.0931159	0.925811
HMR_0253	Transport, extracellular	3.258	2.695	3.044	2.695	0.563	0.0930875	0.925834
HMR_9093	Exchange reactions	3.196	1.759	3.024	1.759	1.437	0.0929526	0.925941
HMR_6743	Phenylalanine, tyrosine and tryptophan biosynthesis	3.194	1.756	3.023	1.756	1.438	0.0924933	0.926306
HMR_9095	Exchange reactions	-3.194	1.758	-3.023	1.758	4.952	0.0924392	0.926349
HMR_5472	Transport, extracellular	136.147	553.574	133.071	553.574	417.427	0.0924253	0.92636
HMR_5493	Transport, extracellular	79.702	559.752	76.617	559.752	480.05	0.0921905	0.926547
HMR_4182	Pyrimidine metabolism	4.875	4.16	4.613	4.16	0.715	0.0920688	0.926643
HMR_4283	Glycolysis / Gluconeogenesis	16.356	14.235	15.867	14.235	2.121	0.0919407	0.926745
HMR_6524	Transport, extracellular	8.478	8.552	8.103	8.552	0.074	0.0916928	0.926942
HMR_2401	Omega-6 fatty acid metabolism	1.29	0.468	1.38	0.468	0.822	0.0915228	0.927077
HMR_3087	Beta oxidation of even-chain fatty acids (peroxisomal)	2.909	0.737	3.021	0.737	2.172	0.0914781	0.927113
HMR_4180	Nucleotide metabolism	4.863	4.153	4.603	4.153	0.71	0.091445	0.927139
HMR_4676	Pyrimidine metabolism	4.863	4.153	4.603	4.153	0.71	0.091445	0.927139
HMR_4193	Pyruvate metabolism	274.643	221.473	272.722	221.473	53.17	0.0913817	0.927189
HMR_5039	Transport, extracellular	8.399	7.801	8.042	7.801	0.598	0.0913644	0.927203
HMR_6591	Inositol phosphate metabolism	5.251	3.568	5.01	3.568	1.683	0.0912656	0.927282
HMR_3088	Beta oxidation of even-chain fatty acids (peroxisomal)	2.903	0.742	3.015	0.742	2.161	0.0911745	0.927354
HMR_2399	Omega-6 fatty acid metabolism	1.289	0.474	1.379	0.474	0.815	0.0909601	0.927524
HMR_3089	Beta oxidation of even-chain fatty acids (peroxisomal)	2.897	0.747	3.009	0.747	2.15	0.0908739	0.927593
HMR_3892	Alanine, aspartate and glutamate metabolism	3.356	3.706	3.114	3.706	0.35	0.0908722	0.927594
HMR_2409	Omega-6 fatty acid metabolism	0.901	0.409	0.985	0.409	0.492	0.090844	0.927617
HMR_2408	Omega-6 fatty acid metabolism	0.901	0.411	0.985	0.411	0.49	0.090685	0.927743
HMR_4321	Transport, extracellular	-122	50.441	-121.09	50.441	172.441	0.0906728	0.927753
HMR_9139	Exchange reactions	122	50.441	121.09	50.441	71.559	0.0906728	0.927753
HMR_2740	Carnitine shuttle (mitochondrial)	0.725	0.397	0.808	0.397	0.328	0.0906144	0.927799
HMR_2741	Carnitine shuttle (mitochondrial)	-0.725	0.397	-0.808	0.397	1.122	0.0906144	0.927799
HMR_3090	Beta oxidation of even-chain fatty acids (peroxisomal)	2.892	0.752	3.004	0.752	2.14	0.0905762	0.927829
HMR_5399	Starch and sucrose metabolism	0.577	0.275	0.646	0.275	0.302	0.0904456	0.927933
HMR_2407	Transport, peroxisomal	0.901	0.414	0.985	0.414	0.487	0.0903696	0.927994
HMR_8482	Nucleotide metabolism	7.374	6.013	7.064	6.013	1.361	0.090256	0.928084
HMR_0265	Transport, extracellular	3.172	2.8	2.961	2.8	0.372	0.0901759	0.928147
HMR_8935	Transport, extracellular	4.539	2.623	4.335	2.623	1.916	0.0900858	0.928219
HMR_2739	Carnitine shuttle (cytosolic)	0.749	0.403	0.832	0.403	0.346	0.0900261	0.928266
HMR_3433	Beta oxidation of even-chain fatty acids (mitochondrial)	0.72	0.403	0.803	0.403	0.317	0.0899732	0.928308
HMR_2412	Omega-6 fatty acid metabolism	-0.894	0.419	-0.978	0.419	1.313	0.0898511	0.928406
HMR_2410	Omega-6 fatty acid metabolism	0.9	0.41	0.983	0.41	0.49	0.0896577	0.928559
HMR_9617	Transport, extracellular	8.398	8.472	8.033	8.472	0.074	0.0896506	0.928565
HMR_5768	Transport, extracellular	8.526	8.59	8.159	8.59	0.064	0.0895069	0.928679
HMR_9616	Transport, extracellular	8.38	8.453	8.016	8.453	0.073	0.0895049	0.928681
HMR_2403	Omega-6 fatty acid metabolism	0.993	0.434	1.078	0.434	0.559	0.0894985	0.928686
HMR_5775	Transport, extracellular	8.538	8.603	8.171	8.603	0.065	0.0894404	0.928732
HMR_5767	Transport, extracellular	8.539	8.604	8.172	8.604	0.065	0.0894351	0.928736
HMR_1568	Pyruvate metabolism	16.033	14.019	15.561	14.019	2.014	0.0894299	0.92874
HMR_2774	Carnitine shuttle (cytosolic)	0.739	0.353	0.816	0.353	0.386	0.08939	0.928772
HMR_2411	Omega-6 fatty acid metabolism	0.898	0.413	0.981	0.413	0.485	0.0893455	0.928807
HMR_2775	Carnitine shuttle (mitochondrial)	0.712	0.353	0.789	0.353	0.359	0.0893298	0.92882
HMR_5777	Transport, extracellular	8.52	8.585	8.154	8.585	0.065	0.0892922	0.92885
HMR_5771	Transport, extracellular	8.509	8.573	8.144	8.573	0.064	0.0891066	0.928997
HMR_5772	Transport, extracellular	8.512	8.576	8.147	8.576	0.064	0.0890907	0.92901
HMR_5773	Transport, extracellular	8.512	8.576	8.147	8.576	0.064	0.0890907	0.92901
HMR_5781	Transport, extracellular	8.512	8.576	8.147	8.576	0.064	0.0890907	0.92901
HMR_5780	Transport, extracellular	8.512	8.576	8.147	8.576	0.064	0.089088	0.929012
HMR_3425	Beta oxidation of even-chain fatty acids (mitochondrial)	0.702	0.366	0.78	0.366	0.336	0.0890629	0.929032
HMR_5770	Transport, extracellular	8.52	8.584	8.155	8.584	0.064	0.0890482	0.929044
HMR_5769	Transport, extracellular	8.52	8.585	8.155	8.585	0.065	0.0890456	0.929046
HMR_5779	Transport, extracellular	8.521	8.585	8.156	8.585	0.064	0.0890429	0.929048
HMR_5778	Transport, extracellular	8.521	8.586	8.156	8.586	0.065	0.0890403	0.92905
HMR_8033	Transport, extracellular	6.768	3.511	7.006	3.511	3.257	0.0890381	0.929052
HMR_8031	Transport, extracellular	-6.768	3.511	-7.006	3.511	10.279	0.0890381	0.929052
HMR_8032	Metabolism of xenobiotics by cytochrome P450	6.767	3.511	7.005	3.511	3.256	0.0890381	0.929052
HMR_9299	Exchange reactions	6.768	3.512	7.006	3.512	3.256	0.0890256	0.929062
HMR_9223	Exchange reactions	-6.768	3.512	-7.006	3.512	10.28	0.0890256	0.929062
HMR_2776	Carnitine shuttle (mitochondrial)	-0.709	0.357	-0.786	0.357	1.066	0.0889119	0.929152
HMR_5776	Transport, extracellular	8.504	8.568	8.14	8.568	0.064	0.0888863	0.929172
HMR_2247	Fatty acid biosynthesis (odd-chain)	2.72	0.794	2.833	0.794	1.926	0.0888635	0.92919
HMR_5774	Transport, extracellular	8.511	8.576	8.147	8.576	0.065	0.0888466	0.929204
HMR_5662	Transport, extracellular	8.536	8.6	8.172	8.6	0.064	0.0887145	0.929309
HMR_5677	Transport, extracellular	8.536	8.6	8.172	8.6	0.064	0.0887145	0.929309
HMR_5692	Transport, extracellular	8.536	8.6	8.172	8.6	0.064	0.0887145	0.929309
HMR_5812	Transport, extracellular	8.536	8.6	8.172	8.6	0.064	0.0887145	0.929309
HMR_5647	Transport, extracellular	8.539	8.603	8.175	8.603	0.064	0.0886987	0.929321
HMR_5730	Transport, extracellular	8.542	8.607	8.178	8.607	0.065	0.0886803	0.929336
HMR_5722	Transport, extracellular	8.543	8.608	8.179	8.608	0.065	0.088675	0.92934
HMR_5633	Transport, extracellular	8.514	8.578	8.151	8.578	0.064	0.088584	0.929413
HMR_5686	Transport, extracellular	8.517	8.581	8.154	8.581	0.064	0.0885708	0.929423
HMR_5701	Transport, extracellular	8.517	8.581	8.154	8.581	0.064	0.0885708	0.929423
HMR_5798	Transport, extracellular	8.522	8.586	8.159	8.586	0.064	0.0885445	0.929444
HMR_5663	Transport, extracellular	8.522	8.586	8.159	8.586	0.064	0.0885419	0.929446
HMR_5813	Transport, extracellular	8.522	8.586	8.159	8.586	0.064	0.0885419	0.929446
HMR_5678	Transport, extracellular	8.522	8.587	8.159	8.587	0.065	0.0885392	0.929448
HMR_5693	Transport, extracellular	8.522	8.587	8.159	8.587	0.065	0.0885392	0.929448
HMR_5731	Transport, extracellular	8.524	8.588	8.161	8.588	0.064	0.088534	0.929452
HMR_5724	Transport, extracellular	8.524	8.588	8.161	8.588	0.064	0.0885313	0.929454
HMR_5648	Transport, extracellular	8.525	8.589	8.162	8.589	0.064	0.0885261	0.929459
HMR_7865	Nucleotide metabolism	7.242	534.772	4.347	534.772	527.53	0.0885224	0.929461
HMR_5639	Transport, extracellular	8.526	8.59	8.163	8.59	0.064	0.0885208	0.929463
HMR_5752	Transport, extracellular	8.526	8.59	8.163	8.59	0.064	0.0885208	0.929463
HMR_5632	Transport, extracellular	8.527	8.592	8.164	8.592	0.065	0.0885129	0.929469
HMR_5723	Transport, extracellular	8.529	8.594	8.166	8.594	0.065	0.0885024	0.929477
HMR_5669	Transport, extracellular	8.534	8.599	8.171	8.599	0.065	0.0884761	0.929498
HMR_5684	Transport, extracellular	8.534	8.599	8.171	8.599	0.065	0.0884761	0.929498
HMR_5699	Transport, extracellular	8.534	8.599	8.171	8.599	0.065	0.0884761	0.929498
HMR_5805	Transport, extracellular	8.534	8.599	8.171	8.599	0.065	0.0884761	0.929498
HMR_5820	Transport, extracellular	8.534	8.599	8.171	8.599	0.065	0.0884761	0.929498
HMR_5797	Transport, extracellular	8.535	8.6	8.172	8.6	0.065	0.0884708	0.929502
HMR_5654	Transport, extracellular	8.537	8.602	8.174	8.602	0.065	0.0884603	0.929511
HMR_5762	Transport, extracellular	8.507	8.571	8.145	8.571	0.064	0.0883768	0.929577
HMR_5641	Transport, extracellular	8.508	8.572	8.146	8.572	0.064	0.0883716	0.929581
HMR_5626	Transport, extracellular	8.508	8.572	8.146	8.572	0.064	0.0883689	0.929583
HMR_5753	Transport, extracellular	8.512	8.576	8.15	8.576	0.064	0.0883479	0.9296
HMR_5783	Transport, extracellular	8.513	8.577	8.151	8.577	0.064	0.0883453	0.929602
HMR_5807	Transport, extracellular	8.516	8.58	8.154	8.58	0.064	0.0883295	0.929615
HMR_5671	Transport, extracellular	8.516	8.581	8.154	8.581	0.065	0.0883268	0.929617
HMR_5799	Transport, extracellular	8.516	8.58	8.154	8.58	0.064	0.0883268	0.929617
HMR_5822	Transport, extracellular	8.516	8.581	8.154	8.581	0.065	0.0883268	0.929617
HMR_5679	Transport, extracellular	8.517	8.581	8.155	8.581	0.064	0.0883242	0.929619
HMR_5694	Transport, extracellular	8.517	8.581	8.155	8.581	0.064	0.0883242	0.929619
HMR_5810	Transport, extracellular	8.517	8.581	8.155	8.581	0.064	0.0883216	0.929621
HMR_5672	Transport, extracellular	8.518	8.582	8.156	8.582	0.064	0.088319	0.929623
HMR_5823	Transport, extracellular	8.518	8.582	8.156	8.582	0.064	0.088319	0.929623
HMR_5687	Transport, extracellular	8.518	8.582	8.156	8.582	0.064	0.0883163	0.929625
HMR_5702	Transport, extracellular	8.518	8.582	8.156	8.582	0.064	0.0883163	0.929625
HMR_5656	Transport, extracellular	8.519	8.584	8.157	8.584	0.065	0.0883111	0.929629
HMR_5659	Transport, extracellular	8.52	8.584	8.158	8.584	0.064	0.0883058	0.929634
HMR_5725	Transport, extracellular	8.524	8.588	8.162	8.588	0.064	0.0882874	0.929648
HMR_5734	Transport, extracellular	8.524	8.589	8.162	8.589	0.065	0.0882822	0.929652
HMR_5760	Transport, extracellular	8.524	8.589	8.162	8.589	0.065	0.0882822	0.929652
HMR_5732	Transport, extracellular	8.525	8.59	8.163	8.59	0.065	0.0882796	0.929654
HMR_5790	Transport, extracellular	8.525	8.59	8.163	8.59	0.065	0.0882796	0.929654
HMR_5624	Transport, extracellular	8.526	8.59	8.164	8.59	0.064	0.0882769	0.929657
HMR_5782	Transport, extracellular	8.526	8.591	8.164	8.591	0.065	0.0882743	0.929659
HMR_5617	Transport, extracellular	8.527	8.591	8.165	8.591	0.064	0.0882717	0.929661
HMR_4647	Transport, peroxisomal	-8.844	5.084	-8.565	5.084	13.928	0.0882275	0.929696
HMR_8754	Transport, peroxisomal	8.852	5.084	8.573	5.084	3.768	0.0882275	0.929696
HMR_8755	Purine metabolism	8.848	5.084	8.569	5.084	3.764	0.0882275	0.929696
HMR_5708	Transport, extracellular	8.496	8.559	8.135	8.559	0.063	0.0881905	0.929725
HMR_5801	Transport, extracellular	8.505	8.569	8.144	8.569	0.064	0.0881406	0.929765
HMR_5816	Transport, extracellular	8.505	8.569	8.144	8.569	0.064	0.0881406	0.929765
HMR_5666	Transport, extracellular	8.505	8.569	8.144	8.569	0.064	0.088138	0.929767
HMR_5038	Transport, extracellular	8.508	8.571	8.147	8.571	0.063	0.0881301	0.929773
HMR_5450	Transport, extracellular	8.508	8.571	8.147	8.571	0.063	0.0881301	0.929773
HMR_5594	Transport, extracellular	8.507	8.571	8.146	8.571	0.064	0.0881301	0.929773
HMR_5754	Transport, extracellular	8.507	8.571	8.146	8.571	0.064	0.0881301	0.929773
HMR_5784	Transport, extracellular	8.507	8.571	8.146	8.571	0.064	0.0881301	0.929773
HMR_5792	Transport, extracellular	8.507	8.571	8.146	8.571	0.064	0.0881301	0.929773
HMR_8925	Transport, extracellular	8.508	8.571	8.147	8.571	0.063	0.0881301	0.929773
HMR_9614	Transport, extracellular	8.508	8.571	8.147	8.571	0.063	0.0881301	0.929773
HMR_9615	Transport, extracellular	8.508	8.571	8.147	8.571	0.063	0.0881301	0.929773
HMR_5634	Transport, extracellular	8.508	8.572	8.147	8.572	0.064	0.0881248	0.929777
HMR_5667	Transport, extracellular	8.508	8.572	8.147	8.572	0.064	0.0881248	0.929777
HMR_5668	Transport, extracellular	8.508	8.572	8.147	8.572	0.064	0.0881248	0.929777
HMR_5676	Transport, extracellular	8.508	8.572	8.147	8.572	0.064	0.0881248	0.929777
HMR_5682	Transport, extracellular	8.508	8.572	8.147	8.572	0.064	0.0881248	0.929777
HMR_5683	Transport, extracellular	8.508	8.572	8.147	8.572	0.064	0.0881248	0.929777
HMR_5698	Transport, extracellular	8.508	8.572	8.147	8.572	0.064	0.0881248	0.929777
HMR_5817	Transport, extracellular	8.508	8.572	8.147	8.572	0.064	0.0881248	0.929777
HMR_5818	Transport, extracellular	8.508	8.572	8.147	8.572	0.064	0.0881248	0.929777
HMR_5819	Transport, extracellular	8.508	8.572	8.147	8.572	0.064	0.0881248	0.929777
HMR_5691	Transport, extracellular	8.508	8.572	8.147	8.572	0.064	0.0881222	0.92978
HMR_5697	Transport, extracellular	8.508	8.572	8.147	8.572	0.064	0.0881222	0.92978
HMR_5826	Transport, extracellular	8.508	8.572	8.147	8.572	0.064	0.0881222	0.92978
HMR_5642	Transport, extracellular	8.509	8.573	8.148	8.573	0.064	0.0881196	0.929782
HMR_5644	Transport, extracellular	8.509	8.573	8.148	8.573	0.064	0.0881196	0.929782
HMR_5707	Transport, extracellular	8.509	8.573	8.148	8.573	0.064	0.0881196	0.929782
HMR_6353	Transport, extracellular	8.507	8.574	8.146	8.574	0.067	0.0881143	0.929786
HMR_4845	Transport, extracellular	8.508	8.574	8.147	8.574	0.066	0.0881117	0.929788
HMR_2286	Fatty acid desaturation (even-chain)	0.804	0.783	0.918	0.783	0.021	0.0881104	0.929789
HMR_5651	Transport, extracellular	8.511	8.575	8.15	8.575	0.064	0.0881091	0.92979
HMR_5652	Transport, extracellular	8.511	8.575	8.15	8.575	0.064	0.0881091	0.92979
HMR_5653	Transport, extracellular	8.511	8.575	8.15	8.575	0.064	0.0881091	0.92979
HMR_5660	Transport, extracellular	8.511	8.575	8.15	8.575	0.064	0.0881091	0.92979
HMR_5661	Transport, extracellular	8.511	8.575	8.15	8.575	0.064	0.0881091	0.92979
HMR_2614	Carnitine shuttle (cytosolic)	0.655	0.578	0.752	0.578	0.077	0.088109	0.92979
HMR_5726	Transport, extracellular	8.512	8.576	8.151	8.576	0.064	0.0881038	0.929794
HMR_5618	Transport, extracellular	8.513	8.578	8.152	8.578	0.065	0.088096	0.9298
HMR_5727	Transport, extracellular	8.515	8.579	8.154	8.579	0.064	0.0880881	0.929807
HMR_5728	Transport, extracellular	8.515	8.579	8.154	8.579	0.064	0.0880881	0.929807
HMR_5729	Transport, extracellular	8.515	8.579	8.154	8.579	0.064	0.0880881	0.929807
HMR_5736	Transport, extracellular	8.515	8.579	8.154	8.579	0.064	0.0880881	0.929807
HMR_5735	Transport, extracellular	8.515	8.58	8.154	8.58	0.065	0.0880828	0.929811
HMR_5800	Transport, extracellular	8.516	8.58	8.155	8.58	0.064	0.0880828	0.929811
HMR_5664	Transport, extracellular	8.516	8.581	8.155	8.581	0.065	0.0880802	0.929813
HMR_5665	Transport, extracellular	8.516	8.581	8.155	8.581	0.065	0.0880802	0.929813
HMR_5814	Transport, extracellular	8.516	8.581	8.155	8.581	0.065	0.0880802	0.929813
HMR_5815	Transport, extracellular	8.516	8.581	8.155	8.581	0.065	0.0880802	0.929813
HMR_5674	Transport, extracellular	8.517	8.581	8.156	8.581	0.064	0.0880776	0.929815
HMR_5689	Transport, extracellular	8.517	8.581	8.156	8.581	0.064	0.0880776	0.929815
HMR_5825	Transport, extracellular	8.517	8.581	8.156	8.581	0.064	0.0880776	0.929815
HMR_5680	Transport, extracellular	8.516	8.581	8.155	8.581	0.065	0.0880776	0.929815
HMR_5695	Transport, extracellular	8.516	8.581	8.155	8.581	0.065	0.0880776	0.929815
HMR_5704	Transport, extracellular	8.517	8.582	8.156	8.582	0.065	0.088075	0.929817
HMR_5808	Transport, extracellular	8.517	8.582	8.156	8.582	0.065	0.088075	0.929817
HMR_5649	Transport, extracellular	8.519	8.584	8.158	8.584	0.065	0.0880645	0.929825
HMR_5650	Transport, extracellular	8.519	8.584	8.158	8.584	0.065	0.0880645	0.929825
HMR_5609	Transport, extracellular	8.52	8.584	8.159	8.584	0.064	0.0880593	0.92983
HMR_5657	Transport, extracellular	8.52	8.585	8.159	8.585	0.065	0.0880593	0.92983
HMR_5602	Transport, extracellular	8.521	8.586	8.16	8.586	0.065	0.0880514	0.929836
HMR_5745	Transport, extracellular	8.526	8.59	8.165	8.59	0.064	0.0880305	0.929852
HMR_5737	Transport, extracellular	8.527	8.591	8.166	8.591	0.064	0.0880252	0.929857
HMR_5596	Transport, extracellular	8.489	8.552	8.129	8.552	0.063	0.0879804	0.929892
HMR_5716	Transport, extracellular	8.49	8.554	8.13	8.554	0.064	0.0879725	0.929899
HMR_5587	Transport, extracellular	8.494	8.558	8.134	8.558	0.064	0.0879515	0.929915
HMR_5786	Transport, extracellular	8.496	8.56	8.136	8.56	0.064	0.087941	0.929924
HMR_5757	Transport, extracellular	8.498	8.562	8.138	8.562	0.064	0.0879305	0.929932
HMR_5758	Transport, extracellular	8.498	8.562	8.138	8.562	0.064	0.0879305	0.929932
HMR_5759	Transport, extracellular	8.498	8.562	8.138	8.562	0.064	0.0879305	0.929932
HMR_5766	Transport, extracellular	8.498	8.562	8.138	8.562	0.064	0.0879305	0.929932
HMR_5787	Transport, extracellular	8.499	8.562	8.139	8.562	0.063	0.0879279	0.929934
HMR_5796	Transport, extracellular	8.499	8.562	8.139	8.562	0.063	0.0879279	0.929934
HMR_5636	Transport, extracellular	8.499	8.563	8.139	8.563	0.064	0.0879253	0.929936
HMR_5637	Transport, extracellular	8.499	8.563	8.139	8.563	0.064	0.0879253	0.929936
HMR_5638	Transport, extracellular	8.499	8.563	8.139	8.563	0.064	0.0879253	0.929936
HMR_5646	Transport, extracellular	8.499	8.563	8.139	8.563	0.064	0.0879253	0.929936
HMR_5795	Transport, extracellular	8.499	8.563	8.139	8.563	0.064	0.0879253	0.929936
HMR_5645	Transport, extracellular	8.5	8.564	8.14	8.564	0.064	0.08792	0.92994
HMR_5806	Transport, extracellular	8.5	8.564	8.14	8.564	0.064	0.08792	0.92994
HMR_5821	Transport, extracellular	8.5	8.564	8.14	8.564	0.064	0.08792	0.92994
HMR_5700	Transport, extracellular	8.501	8.565	8.141	8.565	0.064	0.0879148	0.929944
HMR_5611	Transport, extracellular	8.502	8.566	8.142	8.566	0.064	0.0879095	0.929949
HMR_5655	Transport, extracellular	8.503	8.567	8.143	8.567	0.064	0.0879043	0.929953
HMR_5681	Transport, extracellular	8.505	8.569	8.145	8.569	0.064	0.0878938	0.929961
HMR_5696	Transport, extracellular	8.505	8.569	8.145	8.569	0.064	0.0878938	0.929961
HMR_2246	Fatty acid biosynthesis (odd-chain)	2.717	0.797	2.829	0.797	1.92	0.0878871	0.929966
HMR_5755	Transport, extracellular	8.506	8.571	8.146	8.571	0.065	0.087886	0.929967
HMR_5764	Transport, extracellular	8.507	8.571	8.147	8.571	0.064	0.0878833	0.929969
HMR_5785	Transport, extracellular	8.507	8.571	8.147	8.571	0.064	0.0878833	0.929969
HMR_5803	Transport, extracellular	8.507	8.571	8.147	8.571	0.064	0.0878833	0.929969
HMR_5804	Transport, extracellular	8.507	8.571	8.147	8.571	0.064	0.0878833	0.929969
HMR_5802	Transport, extracellular	8.507	8.572	8.147	8.572	0.065	0.0878807	0.929971
HMR_5811	Transport, extracellular	8.507	8.572	8.147	8.572	0.065	0.0878807	0.929971
HMR_3937	Glutathione metabolism	5.023	4.306	4.768	4.306	0.717	0.0878788	0.929973
HMR_5629	Transport, extracellular	8.508	8.572	8.148	8.572	0.064	0.0878781	0.929974
HMR_5675	Transport, extracellular	8.508	8.572	8.148	8.572	0.064	0.0878781	0.929974
HMR_5690	Transport, extracellular	8.508	8.572	8.148	8.572	0.064	0.0878781	0.929974
HMR_5705	Transport, extracellular	8.508	8.572	8.148	8.572	0.064	0.0878781	0.929974
HMR_5706	Transport, extracellular	8.508	8.572	8.148	8.572	0.064	0.0878781	0.929974
HMR_5739	Transport, extracellular	8.508	8.572	8.148	8.572	0.064	0.0878781	0.929974
HMR_5740	Transport, extracellular	8.508	8.572	8.148	8.572	0.064	0.0878755	0.929976
HMR_5793	Transport, extracellular	8.508	8.573	8.148	8.573	0.065	0.0878755	0.929976
HMR_5627	Transport, extracellular	8.509	8.573	8.149	8.573	0.064	0.0878729	0.929978
HMR_5747	Transport, extracellular	8.509	8.573	8.149	8.573	0.064	0.0878702	0.92998
HMR_5738	Transport, extracellular	8.513	8.578	8.153	8.578	0.065	0.0878493	0.929996
HMR_5398	Starch and sucrose metabolism	0.574	0.275	0.641	0.275	0.299	0.087824	0.930017
HMR_2616	Carnitine shuttle (mitochondrial)	-0.624	0.583	-0.721	0.583	1.207	0.0877837	0.930049
HMR_2419	Omega-6 fatty acid metabolism	0.811	0.368	0.888	0.368	0.443	0.0877496	0.930076
HMR_5588	Transport, extracellular	8.489	8.552	8.13	8.552	0.063	0.087736	0.930087
HMR_5589	Transport, extracellular	8.489	8.552	8.13	8.552	0.063	0.0877334	0.930089
HMR_5597	Transport, extracellular	8.49	8.554	8.131	8.554	0.064	0.0877255	0.930095
HMR_5709	Transport, extracellular	8.49	8.554	8.131	8.554	0.064	0.0877255	0.930095
HMR_5710	Transport, extracellular	8.49	8.554	8.131	8.554	0.064	0.0877255	0.930095
HMR_5761	Transport, extracellular	8.491	8.554	8.132	8.554	0.063	0.0877255	0.930095
HMR_5719	Transport, extracellular	8.491	8.554	8.132	8.554	0.063	0.0877229	0.930097
HMR_5717	Transport, extracellular	8.491	8.555	8.132	8.555	0.064	0.0877203	0.930099
HMR_5791	Transport, extracellular	8.491	8.555	8.132	8.555	0.064	0.0877203	0.930099
HMR_5625	Transport, extracellular	8.492	8.555	8.133	8.555	0.063	0.0877177	0.930101
HMR_5640	Transport, extracellular	8.492	8.556	8.133	8.556	0.064	0.0877177	0.930101
HMR_5606	Transport, extracellular	8.494	8.557	8.135	8.557	0.063	0.0877072	0.930109
HMR_5616	Transport, extracellular	8.494	8.557	8.135	8.557	0.063	0.0877072	0.930109
HMR_5756	Transport, extracellular	8.495	8.559	8.136	8.559	0.064	0.087702	0.930114
HMR_5635	Transport, extracellular	8.496	8.56	8.137	8.56	0.064	0.0876967	0.930118
HMR_5620	Transport, extracellular	8.496	8.56	8.137	8.56	0.064	0.0876941	0.93012
HMR_5765	Transport, extracellular	8.498	8.562	8.139	8.562	0.064	0.0876836	0.930128
HMR_5788	Transport, extracellular	8.498	8.562	8.139	8.562	0.064	0.0876836	0.930128
HMR_5789	Transport, extracellular	8.498	8.562	8.139	8.562	0.064	0.0876836	0.930128
HMR_5621	Transport, extracellular	8.499	8.563	8.14	8.563	0.064	0.0876784	0.930132
HMR_5622	Transport, extracellular	8.499	8.563	8.14	8.563	0.064	0.0876784	0.930132
HMR_5623	Transport, extracellular	8.499	8.563	8.14	8.563	0.064	0.0876784	0.930132
HMR_5630	Transport, extracellular	8.499	8.563	8.14	8.563	0.064	0.0876784	0.930132
HMR_5631	Transport, extracellular	8.499	8.563	8.14	8.563	0.064	0.0876784	0.930132
HMR_5743	Transport, extracellular	8.499	8.563	8.14	8.563	0.064	0.0876784	0.930132
HMR_5744	Transport, extracellular	8.499	8.563	8.14	8.563	0.064	0.0876784	0.930132
HMR_5670	Transport, extracellular	8.5	8.564	8.141	8.564	0.064	0.0876732	0.930136
HMR_5685	Transport, extracellular	8.5	8.564	8.141	8.564	0.064	0.0876732	0.930136
HMR_5603	Transport, extracellular	8.502	8.566	8.143	8.566	0.064	0.0876627	0.930145
HMR_5604	Transport, extracellular	8.502	8.566	8.143	8.566	0.064	0.0876627	0.930145
HMR_5612	Transport, extracellular	8.503	8.567	8.144	8.567	0.064	0.0876575	0.930149
HMR_5614	Transport, extracellular	8.503	8.567	8.144	8.567	0.064	0.0876575	0.930149
HMR_5619	Transport, extracellular	8.507	8.572	8.148	8.572	0.065	0.087634	0.930168
HMR_5749	Transport, extracellular	8.508	8.572	8.149	8.572	0.064	0.0876314	0.93017
HMR_5593	Transport, extracellular	8.48	8.543	8.122	8.543	0.063	0.0875334	0.930248
HMR_5591	Transport, extracellular	8.48	8.544	8.122	8.544	0.064	0.0875308	0.93025
HMR_5592	Transport, extracellular	8.48	8.544	8.122	8.544	0.064	0.0875308	0.93025
HMR_5601	Transport, extracellular	8.48	8.544	8.122	8.544	0.064	0.0875308	0.93025
HMR_5720	Transport, extracellular	8.482	8.545	8.124	8.545	0.063	0.0875256	0.930254
HMR_5712	Transport, extracellular	8.481	8.545	8.123	8.545	0.064	0.0875256	0.930254
HMR_5713	Transport, extracellular	8.481	8.545	8.123	8.545	0.064	0.0875256	0.930254
HMR_5714	Transport, extracellular	8.481	8.545	8.123	8.545	0.064	0.0875256	0.930254
HMR_5721	Transport, extracellular	8.481	8.545	8.123	8.545	0.064	0.0875256	0.930254
HMR_5599	Transport, extracellular	8.489	8.553	8.131	8.553	0.064	0.0874864	0.930285
HMR_5605	Transport, extracellular	8.491	8.554	8.133	8.554	0.063	0.0874785	0.930291
HMR_5746	Transport, extracellular	8.492	8.556	8.134	8.556	0.064	0.0874681	0.930299
HMR_5607	Transport, extracellular	8.493	8.557	8.135	8.557	0.064	0.0874629	0.930304
HMR_5608	Transport, extracellular	8.493	8.557	8.135	8.557	0.064	0.0874629	0.930304
HMR_5615	Transport, extracellular	8.494	8.558	8.136	8.558	0.064	0.0874603	0.930306
HMR_5741	Transport, extracellular	8.496	8.56	8.138	8.56	0.064	0.0874472	0.930316
HMR_5742	Transport, extracellular	8.499	8.563	8.141	8.563	0.064	0.0874316	0.930328
HMR_5750	Transport, extracellular	8.499	8.563	8.141	8.563	0.064	0.0874316	0.930328
HMR_5751	Transport, extracellular	8.499	8.563	8.141	8.563	0.064	0.0874316	0.930328
HMR_2618	Carnitine shuttle (mitochondrial)	-0.618	0.589	-0.715	0.589	1.207	0.0873909	0.930361
HMR_9070	Exchange reactions	-7.62	4.54	-7.359	4.54	12.16	0.087355	0.930389
HMR_5595	Transport, extracellular	8.473	8.536	8.116	8.536	0.063	0.0873255	0.930413
HMR_5715	Transport, extracellular	8.474	8.538	8.117	8.538	0.064	0.0873176	0.930419
HMR_5590	Transport, extracellular	8.477	8.541	8.12	8.541	0.064	0.087302	0.930431
HMR_5711	Transport, extracellular	8.478	8.542	8.121	8.542	0.064	0.0872968	0.930436
HMR_5600	Transport, extracellular	8.48	8.544	8.123	8.544	0.064	0.0872863	0.930444
HMR_5610	Transport, extracellular	8.486	8.55	8.129	8.55	0.064	0.087255	0.930469
HMR_5314	Transport, extracellular	8.44	8.503	8.084	8.503	0.063	0.0872507	0.930472
HMR_5643	Transport, extracellular	8.496	8.559	8.139	8.559	0.063	0.087203	0.93051
HMR_5673	Transport, extracellular	8.504	8.568	8.147	8.568	0.064	0.0871588	0.930545
HMR_5809	Transport, extracellular	8.504	8.568	8.147	8.568	0.064	0.0871588	0.930545
HMR_5824	Transport, extracellular	8.504	8.568	8.147	8.568	0.064	0.0871588	0.930545
HMR_5688	Transport, extracellular	8.504	8.568	8.147	8.568	0.064	0.0871562	0.930547
HMR_4103	Pyruvate metabolism	4.488	5.066	4.216	5.066	0.578	0.0871544	0.930549
HMR_2415	Omega-6 fatty acid metabolism	0.804	0.384	0.882	0.384	0.42	0.0871522	0.930551
HMR_5658	Transport, extracellular	8.507	8.571	8.15	8.571	0.064	0.0871432	0.930558
HMR_2421	Omega-6 fatty acid metabolism	0.812	0.363	0.888	0.363	0.449	0.0871207	0.930576
HMR_5733	Transport, extracellular	8.511	8.576	8.154	8.576	0.065	0.0871198	0.930576
HMR_5763	Transport, extracellular	8.494	8.558	8.138	8.558	0.064	0.0869639	0.9307
HMR_5794	Transport, extracellular	8.495	8.559	8.139	8.559	0.064	0.0869587	0.930704
HMR_2245	Fatty acid biosynthesis (odd-chain)	2.713	0.801	2.824	0.801	1.912	0.0869153	0.930739
HMR_5703	Transport, extracellular	8.504	8.568	8.148	8.568	0.064	0.086912	0.930741
HMR_2282	Fatty acid desaturation (even-chain)	0.771	0.568	0.866	0.568	0.203	0.086904	0.930748
HMR_5718	Transport, extracellular	8.478	8.541	8.123	8.541	0.063	0.0868025	0.930828
HMR_2244	Fatty acid biosynthesis (odd-chain)	2.709	0.804	2.82	0.804	1.905	0.0867558	0.930866
HMR_5613	Transport, extracellular	8.49	8.553	8.135	8.553	0.063	0.0867403	0.930878
HMR_4705	Purine metabolism	4.583	3.276	4.363	3.276	1.307	0.0867393	0.930879
HMR_5628	Transport, extracellular	8.495	8.559	8.14	8.559	0.064	0.0867118	0.930901
HMR_5397	Starch and sucrose metabolism	0.559	0.274	0.625	0.274	0.285	0.0866622	0.93094
HMR_5598	Transport, extracellular	8.476	8.54	8.122	8.54	0.064	0.0865632	0.931019
HMR_6379	Transport, extracellular	8.436	8.499	8.083	8.499	0.063	0.0865284	0.931046
HMR_5324	Transport, extracellular	8.439	8.502	8.086	8.502	0.063	0.0865103	0.931061
HMR_5315	Transport, extracellular	8.443	8.506	8.09	8.506	0.063	0.0864921	0.931075
HMR_5748	Transport, extracellular	8.495	8.559	8.141	8.559	0.064	0.086465	0.931097
HMR_5326	Transport, extracellular	8.427	8.49	8.075	8.49	0.063	0.0863274	0.931206
HMR_5308	Transport, extracellular	8.428	8.49	8.076	8.49	0.062	0.0863248	0.931208
HMR_6375	Transport, extracellular	8.428	8.491	8.076	8.491	0.063	0.0863222	0.93121
HMR_5316	Transport, extracellular	8.436	8.499	8.084	8.499	0.063	0.0862807	0.931243
HMR_5317	Transport, extracellular	8.436	8.499	8.084	8.499	0.063	0.0862807	0.931243
HMR_5318	Transport, extracellular	8.436	8.499	8.084	8.499	0.063	0.0862807	0.931243
HMR_5319	Transport, extracellular	8.436	8.499	8.084	8.499	0.063	0.0862807	0.931243
HMR_5311	Transport, extracellular	8.426	8.489	8.075	8.489	0.063	0.0860848	0.931399
HMR_5322	Transport, extracellular	8.428	8.49	8.077	8.49	0.062	0.086077	0.931405
HMR_5466	Transport, extracellular	171.469	547.597	168.621	547.597	376.128	0.0860372	0.931437
HMR_3931	Pyrimidine metabolism	7.343	5.997	7.048	5.997	1.346	0.0859799	0.931482
HMR_2417	Omega-6 fatty acid metabolism	0.809	0.374	0.885	0.374	0.435	0.0859429	0.931512
HMR_5320	Transport, extracellular	8.409	8.471	8.059	8.471	0.062	0.0859274	0.931524
HMR_6377	Transport, extracellular	8.41	8.473	8.06	8.473	0.063	0.0859197	0.93153
HMR_4390	Glycerolipid metabolism	6.178	3.943	5.939	3.943	2.235	0.0859179	0.931532
HMR_5305	Transport, extracellular	8.422	8.485	8.072	8.485	0.063	0.0858576	0.93158
HMR_2243	Fatty acid biosynthesis (odd-chain)	2.707	0.807	2.817	0.807	1.9	0.0858171	0.931612
HMR_4956	Transport, extracellular	8.404	8.521	8.054	8.521	0.117	0.0856876	0.931715
HMR_2242	Fatty acid biosynthesis (odd-chain)	2.705	0.81	2.815	0.81	1.895	0.0856608	0.931736
HMR_7755	Glycerophospholipid metabolism	6.177	3.943	5.939	3.943	2.234	0.0855584	0.931817
HMR_3855	Pyruvate metabolism	405.856	240.56	407.732	240.56	165.296	0.085508	0.931858
HMR_4363	Glycolysis / Gluconeogenesis	996.144	3.517	996.367	3.517	992.627	0.0853473	0.931985
HMR_6547	Inositol phosphate metabolism	4.302	3.236	4.088	3.236	1.066	0.0851314	0.932157
HMR_3903	Alanine, aspartate and glutamate metabolism	1.709	1.293	1.572	1.293	0.416	0.085062	0.932212
HMR_2760	Carnitine shuttle (mitochondrial)	-0.663	0.369	-0.738	0.369	1.032	0.0849753	0.932281
HMR_2241	Fatty acid biosynthesis (odd-chain)	2.703	0.812	2.812	0.812	1.891	0.0847537	0.932457
HMR_6384	Transport, extracellular	14.535	14.033	14.09	14.033	0.502	0.0846353	0.932551
HMR_2240	Fatty acid biosynthesis (odd-chain)	2.701	0.815	2.81	0.815	1.886	0.0846259	0.932559
HMR_4838	Glycerophospholipid metabolism	2.807	1.621	2.657	1.621	1.186	0.0844217	0.932721
HMR_4839	Glycerophospholipid metabolism	2.807	1.621	2.657	1.621	1.186	0.0844083	0.932732
HMR_3421	Beta oxidation of even-chain fatty acids (mitochondrial)	0.659	0.375	0.734	0.375	0.284	0.0843816	0.932753
HMR_4627	Glycerophospholipid metabolism	2.807	1.622	2.657	1.622	1.185	0.0843816	0.932753
HMR_6542	Inositol phosphate metabolism	4.899	3.29	4.685	3.29	1.609	0.0843671	0.932765
HMR_5396	Starch and sucrose metabolism	0.542	0.273	0.606	0.273	0.269	0.0841814	0.932912
HMR_4016	Purine metabolism	234.617	516.194	231.912	516.194	281.577	0.0841639	0.932926
HMR_0018	Transport, extracellular	-4.465	2.473	-4.28	2.473	6.938	0.0841083	0.93297
HMR_2761	Carnitine shuttle (mitochondrial)	-0.664	0.369	-0.738	0.369	1.033	0.0838961	0.933139
HMR_6550	Inositol phosphate metabolism	4.834	3.395	4.618	3.395	1.439	0.0838369	0.933186
HMR_7721	Nucleotide metabolism	4.975	2.893	4.776	2.893	2.082	0.0835869	0.933385
HMR_4381	Glycolysis / Gluconeogenesis	-115.902	464.663	-113.354	464.663	580.565	0.0835723	0.933397
HMR_7720	Transport, lysosomal	4.968	2.894	4.769	2.894	2.074	0.0835721	0.933397
HMR_7722	Transport, lysosomal	-4.985	2.894	-4.786	2.894	7.879	0.0835721	0.933397
HMR_3831	Alanine, aspartate and glutamate metabolism	8.733	9.185	8.381	9.185	0.452	0.0835612	0.933405
HMR_5491	Transport, extracellular	44.047	562.405	41.247	562.405	518.358	0.0834808	0.933469
HMR_7738	Transport, extracellular	2.392	1.949	2.229	1.949	0.443	0.083409	0.933526
HMR_3411	Beta oxidation of even-chain fatty acids (mitochondrial)	0.59	0.334	0.66	0.334	0.256	0.0833688	0.933558
HMR_2729	Carnitine shuttle (mitochondrial)	-0.691	0.385	-0.766	0.385	1.076	0.0832819	0.933627
HMR_5490	Transport, extracellular	43.554	562.427	40.762	562.427	518.873	0.0832407	0.93366
HMR_2727	Carnitine shuttle (mitochondrial)	0.69	0.386	0.765	0.386	0.304	0.0831794	0.933709
HMR_8424	Glycerophospholipid metabolism	3.386	2.591	3.199	2.591	0.795	0.0830906	0.93378
HMR_2759	Carnitine shuttle (cytosolic)	0.71	0.377	0.784	0.377	0.333	0.0830465	0.933815
HMR_2239	Fatty acid biosynthesis (odd-chain)	2.702	0.817	2.809	0.817	1.885	0.0829482	0.933893
HMR_2689	Carnitine shuttle (mitochondrial)	-0.596	0.327	-0.665	0.327	0.923	0.0829461	0.933894
HMR_2238	Fatty acid biosynthesis (odd-chain)	2.702	0.82	2.809	0.82	1.882	0.0828239	0.933992
HMR_0758	Sphingolipid metabolism	6.441	2.666	6.251	2.666	3.775	0.0828046	0.934007
HMR_0748	Sphingolipid metabolism	6.393	2.666	6.203	2.666	3.727	0.0827967	0.934013
HMR_0781	Sphingolipid metabolism	6.405	2.666	6.215	2.666	3.739	0.0827967	0.934013
HMR_5395	Starch and sucrose metabolism	0.534	0.273	0.597	0.273	0.261	0.0827945	0.934015
HMR_5489	Transport, extracellular	43.177	562.444	40.4	562.444	519.267	0.0827923	0.934017
HMR_3429	Beta oxidation of even-chain fatty acids (mitochondrial)	0.687	0.391	0.762	0.391	0.296	0.0827228	0.934072
HMR_5029	Transport, extracellular	-177.922	55.538	-177.051	55.538	233.46	0.0825642	0.934198
HMR_2726	Carnitine shuttle (cytosolic)	0.736	0.393	0.811	0.393	0.343	0.0825223	0.934231
HMR_5310	Transport, extracellular	6.174	6.508	5.88	6.508	0.334	0.0825114	0.93424
HMR_0779	Sphingolipid metabolism	6.417	2.666	6.228	2.666	3.751	0.082361	0.93436
HMR_5307	Transport, extracellular	6.171	6.505	5.878	6.505	0.334	0.0822502	0.934448
HMR_5313	Transport, extracellular	6.173	6.507	5.88	6.507	0.334	0.0822372	0.934458
HMR_6553	Inositol phosphate metabolism	4.405	3.381	4.194	3.381	1.024	0.0821068	0.934562
HMR_2237	Fatty acid biosynthesis (odd-chain)	2.702	0.822	2.808	0.822	1.88	0.0819517	0.934685
HMR_3396	Beta oxidation of odd-chain fatty acids (mitochondrial)	0.713	0.352	0.783	0.352	0.361	0.0819288	0.934703
HMR_2236	Fatty acid biosynthesis (odd-chain)	2.701	0.824	2.807	0.824	1.877	0.0818539	0.934763
HMR_2648	Carnitine shuttle (cytosolic)	0.754	0.333	0.822	0.333	0.421	0.0818031	0.934803
HMR_2688	Carnitine shuttle (mitochondrial)	-0.597	0.327	-0.665	0.327	0.924	0.081744	0.93485
HMR_8758	Folate metabolism	8.672	5.407	8.405	5.407	3.265	0.0816395	0.934933
HMR_2649	Carnitine shuttle (mitochondrial)	-0.725	0.336	-0.793	0.336	1.061	0.0813919	0.93513
HMR_4131	Galactose metabolism	-444.296	268.975	-442.409	268.975	713.271	0.0813472	0.935166
HMR_4601	Nucleotide metabolism	2.991	1.782	2.84	1.782	1.209	0.0810144	0.935431
HMR_4998	Transport, mitochondrial	2.991	1.782	2.84	1.782	1.209	0.0810027	0.93544
HMR_4997	Transport, mitochondrial	2.991	1.783	2.84	1.783	1.208	0.0809911	0.935449
HMR_2687	Carnitine shuttle (cytosolic)	0.62	0.334	0.688	0.334	0.286	0.0809868	0.935452
HMR_2235	Fatty acid biosynthesis (odd-chain)	2.703	0.826	2.808	0.826	1.877	0.0809852	0.935454
HMR_9197	Transport, extracellular	12.507	8.971	12.168	8.971	3.536	0.0806389	0.935729
HMR_2650	Carnitine shuttle (mitochondrial)	-0.721	0.343	-0.789	0.343	1.064	0.0805877	0.93577
HMR_2234	Fatty acid biosynthesis (odd-chain)	2.705	0.827	2.809	0.827	1.878	0.0801662	0.936105
HMR_5504	Transport, extracellular	89.756	557.829	87.079	557.829	468.073	0.0801374	0.936128
HMR_4585	Tricarboxylic acid cycle and glyoxylate/dicarboxylate metabolism	-4.501	3.068	-4.305	3.068	7.569	0.0799967	0.93624
HMR_4111	Tricarboxylic acid cycle and glyoxylate/dicarboxylate metabolism	4.501	3.068	4.305	3.068	1.433	0.0799967	0.93624
HMR_4354	Pentose phosphate pathway	14.834	7.662	14.524	7.662	7.172	0.0798132	0.936386
HMR_5498	Transport, extracellular	41.631	562.512	38.955	562.512	520.881	0.0797767	0.936415
HMR_2292	Fatty acid desaturation (even-chain)	0.706	0.516	0.789	0.516	0.19	0.0794996	0.936635
HMR_4080	Purine metabolism	3.947	2.953	3.756	2.953	0.994	0.0793769	0.936733
HMR_2233	Fatty acid biosynthesis (odd-chain)	2.707	0.829	2.81	0.829	1.878	0.0793012	0.936793
HMR_6627	Pyrimidine metabolism	-609.108	295.859	-611.031	295.859	904.967	0.0791557	0.936909
HMR_6556	Inositol phosphate metabolism	4.643	3.472	4.437	3.472	1.171	0.0790672	0.936979
HMR_0002	Acylglycerides metabolism	4.973	1.874	4.822	1.874	3.099	0.0785543	0.937387
HMR_0007	Transport, extracellular	4.973	1.874	4.822	1.874	3.099	0.0785543	0.937387
HMR_0003	Acylglycerides metabolism	4.972	1.874	4.821	1.874	3.098	0.0785543	0.937387
HMR_0008	Transport, extracellular	4.972	1.874	4.821	1.874	3.098	0.0785543	0.937387
HMR_0004	Transport, extracellular	4.972	1.876	4.821	1.876	3.096	0.0785012	0.937429
HMR_0009	Transport, extracellular	4.972	1.876	4.821	1.876	3.096	0.0785012	0.937429
HMR_2232	Fatty acid biosynthesis (odd-chain)	2.709	0.831	2.811	0.831	1.878	0.0784615	0.937461
HMR_0005	Acylglycerides metabolism	4.971	1.879	4.82	1.879	3.092	0.0784482	0.937472
HMR_0010	Pool reactions	4.971	1.879	4.82	1.879	3.092	0.0784482	0.937472
HMR_5464	Transport, extracellular	137.03	553.451	134.42	553.451	416.421	0.0784342	0.937483
HMR_2231	Fatty acid biosynthesis (odd-chain)	2.713	0.832	2.815	0.832	1.881	0.078392	0.937516
HMR_2230	Fatty acid biosynthesis (odd-chain)	2.716	0.833	2.818	0.833	1.883	0.0783457	0.937553
HMR_5463	Transport, extracellular	136.553	553.518	133.951	553.518	416.965	0.0781891	0.937678
HMR_7728	Nucleotide metabolism	3.28	1.94	3.128	1.94	1.34	0.0780669	0.937775
HMR_7729	Transport, lysosomal	-3.282	1.941	-3.13	1.941	5.223	0.0780463	0.937791
HMR_7727	Transport, lysosomal	3.279	1.941	3.127	1.941	1.338	0.0780463	0.937791
HMR_6592	Inositol phosphate metabolism	4.28	3.179	4.086	3.179	1.101	0.0778182	0.937973
HMR_5462	Transport, extracellular	136.188	553.569	133.601	553.569	417.381	0.0777349	0.938039
HMR_0753	Sphingolipid metabolism	-2.897	2.819	-2.713	2.819	5.716	0.0777334	0.93804
HMR_4785	Arginine and proline metabolism	6.042	4.541	5.81	4.541	1.501	0.0777229	0.938048
HMR_5266	Protein degradation	0.049	0.052	0.076	0.052	0.003	0.0776195	0.938131
HMR_2229	Fatty acid biosynthesis (odd-chain)	2.72	0.834	2.821	0.834	1.886	0.0775319	0.9382
HMR_1158	Leukotriene metabolism	-0.753	0.348	-0.819	0.348	1.101	0.0774597	0.938258
HMR_1201	Leukotriene metabolism	-0.753	0.348	-0.819	0.348	1.101	0.0774597	0.938258
HMR_6365	Transport, extracellular	5.701	5.243	5.453	5.243	0.458	0.077432	0.93828
HMR_4786	Arginine and proline metabolism	6.036	4.539	5.806	4.539	1.497	0.0770659	0.938571
HMR_8098	Arginine and proline metabolism	6.036	4.539	5.806	4.539	1.497	0.0770659	0.938571
HMR_6055	Transport, extracellular	4.377	2.986	4.191	2.986	1.391	0.0769344	0.938676
HMR_6056	Transport, extracellular	4.379	2.986	4.193	2.986	1.393	0.0769344	0.938676
HMR_6096	Transport, extracellular	4.376	2.986	4.19	2.986	1.39	0.0769344	0.938676
HMR_6098	Transport, extracellular	4.375	2.986	4.189	2.986	1.389	0.0769344	0.938676
HMR_1150	Leukotriene metabolism	0.751	0.355	0.817	0.355	0.396	0.0767753	0.938802
HMR_1194	Leukotriene metabolism	0.751	0.355	0.817	0.355	0.396	0.0767753	0.938802
HMR_2228	Fatty acid biosynthesis (odd-chain)	2.723	0.835	2.823	0.835	1.888	0.0767191	0.938847
HMR_1163	Leukotriene metabolism	0.754	0.344	0.819	0.344	0.41	0.0767099	0.938854
HMR_1206	Leukotriene metabolism	0.754	0.344	0.819	0.344	0.41	0.0767099	0.938854
HMR_1161	Leukotriene metabolism	0.754	0.345	0.819	0.345	0.409	0.0766565	0.938897
HMR_1204	Leukotriene metabolism	0.754	0.345	0.819	0.345	0.409	0.0766565	0.938897
HMR_1165	Leukotriene metabolism	0.752	0.345	0.817	0.345	0.407	0.0766032	0.938939
HMR_1208	Leukotriene metabolism	0.752	0.345	0.817	0.345	0.407	0.0766032	0.938939
HMR_8456	Nucleotide metabolism	17.12	534.661	14.622	534.661	517.541	0.0763902	0.939109
HMR_1167	Leukotriene metabolism	0.749	0.35	0.814	0.35	0.399	0.0761289	0.939317
HMR_1210	Leukotriene metabolism	0.749	0.35	0.814	0.35	0.399	0.0761289	0.939317
HMR_4784	Arginine and proline metabolism	6.03	4.537	5.803	4.537	1.493	0.0760735	0.939361
HMR_2227	Fatty acid biosynthesis (odd-chain)	2.729	0.836	2.828	0.836	1.893	0.0759072	0.939493
HMR_1145	Transport, mitochondrial	0.747	0.364	0.813	0.364	0.383	0.0758571	0.939533
HMR_1187	Transport, mitochondrial	0.747	0.364	0.813	0.364	0.383	0.0758571	0.939533
HMR_6583	Inositol phosphate metabolism	3.947	3.159	3.759	3.159	0.788	0.075686	0.939669
HMR_4520	Purine metabolism	7.807	6.518	7.537	6.518	1.289	0.0755234	0.939798
HMR_1170	Leukotriene metabolism	0.744	0.357	0.809	0.357	0.387	0.0754083	0.93989
HMR_1212	Leukotriene metabolism	0.744	0.357	0.809	0.357	0.387	0.0754083	0.93989
HMR_8467	Nucleotide metabolism	11.744	534.735	9.285	534.735	522.991	0.0751928	0.940061
HMR_5995	Transport, extracellular	6.004	6.7	5.733	6.7	0.696	0.0749862	0.940226
HMR_5471	Transport, extracellular	134.692	553.777	132.201	553.777	419.085	0.0748368	0.940345
HMR_4196	Alanine, aspartate and glutamate metabolism	2.87	1.961	2.724	1.961	0.909	0.0746708	0.940477
HMR_4995	Transport, extracellular	12.881	12.532	12.51	12.532	0.349	0.0746372	0.940503
HMR_4114	Alanine, aspartate and glutamate metabolism	2.87	1.961	2.725	1.961	0.909	0.0741593	0.940884
HMR_6551	Inositol phosphate metabolism	4.148	3.256	3.962	3.256	0.892	0.073719	0.941234
HMR_4056	Pyrimidine metabolism	3.724	3.408	3.534	3.408	0.316	0.0736069	0.941323
HMR_6595	Inositol phosphate metabolism	4.059	3.105	3.878	3.105	0.954	0.0734596	0.94144
HMR_5141	Aminoacyl-tRNA biosynthesis	0.915	0.25	0.864	0.25	0.665	0.0732317	0.941622
HMR_5579	Transport, extracellular	221.337	477.403	223.596	477.403	256.066	0.0731774	0.941665
HMR_2287	Fatty acid desaturation (even-chain)	1.017	0.807	1.112	0.807	0.21	0.0729046	0.941882
HMR_0237	Fatty acid activation (cytosolic)	-4.143	1.864	-4.284	1.864	6.007	0.0726283	0.942102
HMR_5497	Transport, extracellular	-2.543	563.101	-4.975	563.101	565.644	0.0724686	0.942229
HMR_6374	Transport, extracellular	12.706	12.372	12.349	12.372	0.334	0.0722725	0.942385
HMR_6552	Inositol phosphate metabolism	3.918	3.149	3.739	3.149	0.769	0.0721504	0.942482
HMR_0672	Acylglycerides metabolism	5.383	2.251	5.231	2.251	3.132	0.0720954	0.942526
HMR_5027	Transport, endoplasmic reticular	-3.046	2.082	-2.901	2.082	5.128	0.071918	0.942667
HMR_4521	Glycolysis / Gluconeogenesis	3.044	2.082	2.899	2.082	0.962	0.071918	0.942667
HMR_6371	Transport, extracellular	12.665	12.333	12.311	12.333	0.332	0.0717741	0.942782
HMR_6372	Transport, extracellular	12.694	12.36	12.34	12.36	0.334	0.0716946	0.942845
HMR_6373	Transport, extracellular	12.706	12.371	12.352	12.371	0.335	0.0716623	0.942871
HMR_0593	Glycerophospholipid metabolism	5.378	2.251	5.227	2.251	3.127	0.0716211	0.942903
HMR_0601	Glycerophospholipid metabolism	5.379	2.251	5.228	2.251	3.128	0.0716211	0.942903
HMR_3970	Pyrimidine metabolism	3.331	3.62	3.142	3.62	0.289	0.0715068	0.942994
HMR_6558	Inositol phosphate metabolism	3.73	2.966	3.558	2.966	0.764	0.0714438	0.943045
HMR_2708	Carnitine shuttle (cytosolic)	0.601	0.287	0.656	0.287	0.314	0.0710047	0.943394
HMR_3416	Beta oxidation of even-chain fatty acids (mitochondrial)	0.564	0.301	0.62	0.301	0.263	0.070722	0.943619
HMR_4066	Vitamin B6 metabolism	2.874	1.707	2.745	1.707	1.167	0.0706174	0.943702
HMR_4068	Vitamin B6 metabolism	2.874	1.707	2.745	1.707	1.167	0.0706174	0.943702
HMR_4067	Vitamin B6 metabolism	2.873	1.707	2.744	1.707	1.166	0.0706068	0.943711
HMR_4069	Vitamin B6 metabolism	2.873	1.707	2.744	1.707	1.166	0.0706068	0.943711
HMR_4070	Vitamin B6 metabolism	2.874	1.707	2.745	1.707	1.167	0.0706068	0.943711
HMR_4071	Vitamin B6 metabolism	2.874	1.707	2.745	1.707	1.167	0.0706068	0.943711
HMR_4484	Pyrimidine metabolism	5.736	4.762	5.955	4.762	0.974	0.0705571	0.94375
HMR_2710	Carnitine shuttle (mitochondrial)	-0.572	0.291	-0.627	0.291	0.863	0.070536	0.943767
HMR_3857	Pyruvate metabolism	6.125	5.86	5.886	5.86	0.265	0.0702364	0.944005
[truncated: 2,069 more rows]
