# Supplementary material for: Comparison of metabolic states using genome-scale metabolic models
Source: PLoS Comput Biol. 2021 Nov 8;17(11):e1009522. doi: 10.1371/journal.pcbi.1009522 (PMC8601616; doi:10.1371/journal.pcbi.1009522)
Supplement: S2 Table — (XLSX) [file pcbi.1009522.s007.xlsx]

## Sheet: Table S2
TableS2: Reactions with significant changes in flux statistics between unconstrained and constrained (bcaa=0) simulations
Reaction	Subsystem	Mean (unconstrained)	Variance (unconstrained)	Mean (constrained)	Variance (constrained)	AbsoluteDifference in means (unconstrained - constrained)	Z-score	P-value
HMR_3746	Transport, mitochondrial	317.647	53.597	3.121	53.597	264.05	42.2951	0
HMR_3747	Valine, leucine, and isoleucine metabolism	317.648	53.597	3.113	53.597	264.051	42.2963	0
HMR_3215	Valine, leucine, and isoleucine metabolism	337.834	53.285	19.371	53.285	284.549	40.1944	0
HMR_3757	Valine, leucine, and isoleucine metabolism	330.916	53.175	7.015	53.175	277.741	43.8775	0
HMR_3755	Valine, leucine and isoleucine degradation	330.916	53.175	7.008	53.175	277.741	43.8793	0
HMR_3753	Valine, leucine and isoleucine degradation	330.919	53.175	7.006	53.175	277.744	43.8807	0
HMR_9046	Exchange reactions	662.77	219.193	0	219.193	443.577	44.7661	0
HMR_9039	Exchange reactions	504.036	252.524	0	252.524	251.512	31.7183	8.68503e-221
HMR_9040	Exchange reactions	498.629	252.54	0	252.54	246.089	31.3771	4.15829e-216
EXC_OUT_m3848	Exchange reactions	495.964	252.524	1.051	252.524	243.44	31.0949	2.81869e-212
EXC_OUT_m4082	Exchange reactions	501.371	252.54	6.517	252.54	248.831	30.9532	2.30284e-210
HMR_9073	Exchange reactions	344.709	115.621	-38.361	115.621	229.088	25.1458	1.57003e-139
HMR_4873	Transport, extracellular	-362.026	116.267	21.817	116.267	478.293	25.1346	2.08364e-139
EXC_OUT_m5559	Exchange reactions	337.23	219.193	0.922	219.193	118.037	22.6727	8.32346e-114
HMR_3763	Valine, leucine and isoleucine degradation	186.718	94.661	4.362	94.661	92.057	18.5909	3.80581e-77
HMR_3899	Alanine, aspartate and glutamate metabolism	-878.252	70.032	-668.717	70.032	948.284	17.4912	1.67328e-68
HMR_3748	Valine, leucine and isoleucine degradation	173.203	99.665	2.686	99.665	73.538	16.9229	3.05038e-64
HMR_6416	Valine, leucine and isoleucine degradation	156.862	93.747	3.121	93.747	63.115	15.7269	9.89708e-56
HMR_6417	Valine, leucine, and isoleucine metabolism	156.862	93.747	3.127	93.747	63.115	15.7262	1.00065e-55
HMR_3759	Valine, leucine and isoleucine degradation	149.706	94.889	1.473	94.889	54.817	15.1182	1.22886e-51
HMR_4660	Histidine metabolism	674.883	54.589	825.166	54.589	620.294	14.3919	5.82089e-47
HMR_4712	Histidine metabolism	674.883	54.589	825.166	54.589	620.294	14.3919	5.82089e-47
HMR_3929	Folate metabolism	-674.883	54.589	-825.166	54.589	729.472	14.3919	5.82089e-47
HMR_4437	Histidine metabolism	-674.883	54.589	-825.166	54.589	729.472	14.3919	5.82089e-47
HMR_4658	Histidine metabolism	-674.883	54.589	-825.166	54.589	729.472	14.3919	5.82089e-47
HMR_4442	Folate metabolism	670.474	55.454	821.602	55.454	615.02	14.3761	7.31297e-47
HMR_9038	Exchange reactions	677.905	54.632	827.308	54.632	623.273	14.3025	2.11172e-46
HMR_3761	Valine, leucine, and isoleucine metabolism	138.849	95.582	1.465	95.582	43.267	13.9616	2.67305e-44
HMR_5126	Transport, mitochondrial	877.469	60.483	709.658	60.483	816.986	13.6498	2.02549e-42
HMR_9172	Exchange reactions	354.961	111.446	554.444	111.446	243.515	13.3326	1.49539e-40
HMR_7609	Transport, extracellular	-354.961	111.446	-554.444	111.446	466.407	13.3326	1.49539e-40
HMR_7608	Transport, extracellular	355.812	111.446	555.282	111.446	244.366	13.3318	1.51231e-40
HMR_9171	Exchange reactions	-355.812	111.447	-555.282	111.447	467.259	13.3317	1.51352e-40
HMR_7613	Glycerophospholipid metabolism	364.206	111.781	563.507	111.781	252.425	13.3016	2.26627e-40
HMR_8340	Transport, extracellular	-726.884	134.397	-489.219	134.397	861.281	12.8578	7.77328e-38
HMR_9241	Exchange reactions	-726.884	134.397	-489.219	134.397	861.281	12.8578	7.77328e-38
HMR_8341	Pentose and glucuronate interconversions	726.884	134.397	489.219	134.397	592.487	12.8578	7.77328e-38
HMR_8343	Transport, extracellular	726.884	134.397	489.219	134.397	592.487	12.8578	7.77328e-38
HMR_9270	Exchange reactions	726.884	134.397	489.219	134.397	592.487	12.8578	7.77328e-38
HMR_2593	Carnitine shuttle (mitochondrial)	-368.291	111.053	-557.328	111.053	479.344	12.6178	1.68493e-36
HMR_2592	Carnitine shuttle (mitochondrial)	368.288	111.053	557.324	111.053	257.235	12.6177	1.68636e-36
HMR_9133	Exchange reactions	817.126	143.535	566.923	143.535	673.591	12.4237	1.94429e-35
HMR_6921	Oxidative phosphorylation	439.382	66.941	585.544	66.941	372.441	12.223	2.34212e-34
HMR_9135	Exchange reactions	-632.81	147.872	-390.178	147.872	780.682	11.9552	6.09636e-33
HMR_3752	Glycine, serine and threonine metabolism	201.425	286.974	482.473	286.974	85.549	11.9103	1.04614e-32
HMR_6414	Tricarboxylic acid cycle and glyoxylate/dicarboxylate metabolism	205.535	81.619	364.236	81.619	123.916	10.6811	1.24734e-26
HMR_3950	Transport, mitochondrial	297.182	42.462	392.923	42.462	254.72	10.5364	5.87058e-26
HMR_4137	Glycolysis / Gluconeogenesis	380.655	154.188	546.643	154.188	226.467	9.34454	9.22933e-21
HMR_5124	Transport, mitochondrial	-294.809	40.388	-376.251	40.388	335.197	9.20628	3.37631e-20
HMR_3820	Arginine and proline metabolism	-901.628	58.66	-783.353	58.66	960.288	9.17964	4.3252e-20
HMR_5297	Tricarboxylic acid cycle and glyoxylate/dicarboxylate metabolism	114.847	81.615	239.216	81.615	33.232	8.34748	6.97367e-17
HMR_4874	Transport, mitochondrial	958.335	35.129	881.676	35.129	923.206	7.67947	1.59753e-14
HMR_3762	Transport, mitochondrial	-37.01	19.527	-2.881	19.527	56.537	7.46875	8.09602e-14
HMR_3789	Transport, mitochondrial	37.011	19.527	2.889	19.527	17.484	7.46704	8.20193e-14
HMR_5429	Transport, extracellular	608.581	42.888	546.591	42.888	565.693	6.79569	1.07792e-11
HMR_5122	Transport, mitochondrial	81.476	53.227	159.059	53.227	28.249	6.73619	1.62589e-11
HMR_5016	Transport, mitochondrial	147.32	123.04	263.443	123.04	24.28	6.51539	7.25012e-11
HMR_3838	Arginine and proline metabolism	905.334	68.791	813.403	68.791	836.543	6.51488	7.27456e-11
HMR_9103	Exchange reactions	293.427	68.493	366.287	68.493	224.934	6.36163	1.9962e-10
HMR_4990	Transport, extracellular	-293.427	68.493	-366.287	68.493	361.92	6.36163	1.9962e-10
HMR_4323	Cysteine and methionine metabolism	302.374	67.829	374.774	67.829	234.545	6.35278	2.11453e-10
HMR_4461	Butanoate metabolism	118.876	124.602	232.371	124.602	5.726	6.34492	2.22541e-10
HMR_9134	Exchange reactions	118.878	124.602	232.373	124.602	5.724	6.34492	2.22541e-10
HMR_9132	Exchange reactions	-148.974	125.692	-261.876	125.692	274.666	6.29526	3.06878e-10
HMR_8611	Arginine and proline metabolism	92.299	68.17	180.68	68.17	24.129	6.28987	3.17742e-10
HMR_3819	Arginine and proline metabolism	-83.124	48.471	-154	48.471	131.595	6.23939	4.39283e-10
HMR_3818	Transport, mitochondrial	-83.124	48.471	-153.999	48.471	131.595	6.2393	4.3953e-10
HMR_6413	Tricarboxylic acid cycle and glyoxylate/dicarboxylate metabolism	108.919	68.158	193.462	68.158	40.761	6.1604	7.25629e-10
HMR_4209	Tricarboxylic acid cycle and glyoxylate/dicarboxylate metabolism	108.919	68.158	193.461	68.158	40.761	6.16032	7.25963e-10
HMR_5411	Transport, mitochondrial	-419.073	283.371	-275.117	283.371	702.444	5.9075	3.47346e-09
HMR_4280	Pyruvate metabolism	409.872	283.37	266.245	283.37	126.502	5.89405	3.76832e-09
HMR_3845	Glycine, serine and threonine metabolism	-403.347	51.136	-462.352	51.136	454.483	5.87136	4.32229e-09
HMR_4797	Valine, leucine, and isoleucine metabolism	25.426	18.999	1.486	18.999	6.427	5.32658	1.00079e-07
HMR_6411	Tricarboxylic acid cycle and glyoxylate/dicarboxylate metabolism	96.618	75.756	170.768	75.756	20.862	5.1428	2.70675e-07
HMR_3822	Alanine, aspartate and glutamate metabolism	61.808	45.434	120.593	45.434	16.374	5.1406	2.73857e-07
HMR_9068	Exchange reactions	957.123	35.872	905.048	35.872	921.251	5.00969	5.45177e-07
EXC_IN_m4849	Exchange reactions	42.877	35.872	94.952	35.872	7.005	5.00969	5.45177e-07
HMR_4388	Glycolysis / Gluconeogenesis	190.468	304.4	64.714	304.4	113.932	4.90537	9.32499e-07
HMR_3806	Arginine and proline metabolism	926.932	48.452	870.219	48.452	878.48	4.85436	1.20775e-06
HMR_7642	Alanine, aspartate and glutamate metabolism	-514.267	258.785	-401.366	258.785	773.052	4.78284	1.72834e-06
HMR_9098	Exchange reactions	-514.267	258.785	-401.366	258.785	773.052	4.78284	1.72834e-06
HMR_5433	Transport, extracellular	591.073	224.466	500.734	224.466	366.607	4.23732	2.26205e-05
HMR_4408	Tricarboxylic acid cycle and glyoxylate/dicarboxylate metabolism	-274.019	41.916	-311.429	41.916	315.935	4.11654	3.8461e-05
HMR_6914	Oxidative phosphorylation	556.429	25.024	529.985	25.024	531.405	3.95087	7.78669e-05
HMR_3835	Arginine and proline metabolism	50.507	41.402	89.362	41.402	9.105	3.65813	0.000254058
HMR_8512	Pyruvate metabolism	-16.34	49.262	16.811	49.262	65.602	3.60422	0.00031309
HMR_5107	Transport, mitochondrial	10.07	4.321	2.125	4.321	5.749	3.50644	0.00045415
HMR_3778	Valine, leucine, and isoleucine metabolism	-10.07	4.32	-2.131	4.32	14.39	3.50447	0.000457515
HMR_3785	Valine, leucine and isoleucine degradation	-10.06	4.32	-2.13	4.32	14.38	3.49709	0.000470358
HMR_3823	Valine, leucine and isoleucine degradation	10.056	4.321	2.126	4.321	5.735	3.49505	0.000473965
HMR_3206	Valine, leucine, and isoleucine metabolism	10.051	4.322	2.121	4.322	5.729	3.49302	0.000477592
HMR_4898	Transport, mitochondrial	573.319	29.032	547.877	29.032	544.287	3.48687	0.000488701
HMR_2591	Carnitine shuttle (cytosolic)	346.999	402.687	443.499	402.687	55.688	3.46483	0.000530569
HMR_3106	Beta oxidation of even-chain fatty acids (peroxisomal)	-101.876	399.325	-196.987	399.325	501.201	3.42413	0.000616768
HMR_3030	Carnitine shuttle (peroxisomal)	21.287	399.335	113.822	399.335	378.048	3.33127	0.000864512
HMR_3029	Carnitine shuttle (peroxisomal)	-21.287	399.335	-113.822	399.335	420.622	3.33127	0.000864512
HMR_4139	Tricarboxylic acid cycle and glyoxylate/dicarboxylate metabolism	-406.095	269.239	-330.228	269.239	675.334	3.2777	0.00104655
HMR_3833	Arginine and proline metabolism	47.714	39.845	81.148	39.845	7.869	3.23293	0.00122529
HMR_9363	Exchange reactions	240.387	94.118	196.826	94.118	146.269	3.22069	0.00127885
HMR_5118	Transport, mitochondrial	12.419	8.471	2.671	8.471	3.948	3.0717	0.00212841
HMR_3744	Valine, leucine, and isoleucine metabolism	12.418	8.47	2.679	8.47	3.948	3.06902	0.00214763
HMR_3802	Alanine, aspartate and glutamate metabolism	380.028	421.776	290.198	421.776	41.748	3.03855	0.00237721
HMR_3790	Valine, leucine and isoleucine degradation	11.585	10.664	1.401	10.664	0.921	2.96229	0.00305357
HMR_5304	Transport, mitochondrial	-128.383	42.05	-102.006	42.05	170.433	2.93788	0.00330468
HMR_6612	Pyrimidine metabolism	127.153	41.705	101.121	41.705	85.448	2.9128	0.00358207
HMR_4637	Pyrimidine metabolism	-127.654	41.708	-101.627	41.708	169.362	2.91215	0.00358954
HMR_4905	Transport, mitochondrial	155.151	40.805	129.548	40.805	114.346	2.89917	0.00374148
HMR_3952	Transport, mitochondrial	-619.579	155.819	-668.921	155.819	775.398	2.85831	0.00425904
HMR_3859	Pyruvate metabolism	57.961	46.251	33.518	46.251	11.71	2.80069	0.00509931
HMR_8514	Pyruvate metabolism	57.827	46.174	33.487	46.174	11.653	2.79076	0.00525845
HMR_4335	Folate metabolism	322.4	152.372	276.001	152.372	170.028	2.72409	0.00644782
HMR_5006	Transport, mitochondrial	322.401	152.372	276.002	152.372	170.029	2.72409	0.00644782
HMR_4656	Folate metabolism	322.4	152.372	276.002	152.372	170.028	2.72403	0.00644897
HMR_3804	Alanine, aspartate and glutamate metabolism	251.703	421.979	172.019	421.979	170.276	2.69441	0.00705127
HMR_4141	Tricarboxylic acid cycle and glyoxylate/dicarboxylate metabolism	-195.183	269.939	-256.213	269.939	465.122	2.62973	0.00854529
HMR_5426	Transport, mitochondrial	-518.501	252.077	-577.346	252.077	770.578	2.61409	0.0089465
HMR_8437	Glycine, serine and threonine metabolism	-283.029	148.772	-239.814	148.772	431.801	2.60393	0.00921622
HMR_8435	Glycine, serine and threonine metabolism	283.029	148.772	239.814	148.772	134.257	2.60393	0.00921622
HMR_8436	Glycine, serine and threonine metabolism	283.029	148.772	239.815	148.772	134.257	2.60387	0.00921784
HMR_4977	Transport, mitochondrial	371.232	240.378	317.053	240.378	130.854	2.52067	0.0117133
HMR_3829	Alanine, aspartate and glutamate metabolism	120.976	65.405	149.89	65.405	55.571	2.41738	0.0156328
HMR_4907	Transport, lysosomal	20.453	6.386	29.368	6.386	14.067	2.3433	0.0191142
HMR_3800	Propanoate metabolism	13.788	9.854	24.487	9.854	3.934	2.28681	0.0222069
HMR_4885	Transport, extracellular	-747.243	61.325	-772.451	61.325	808.568	2.27299	0.0230266
HMR_6912	Oxidative phosphorylation	508.222	20.61	522.925	20.61	487.612	2.26875	0.0232836
HMR_3827	Alanine, aspartate and glutamate metabolism	-120.62	64.693	-147.59	64.693	185.313	2.26476	0.0235277
HMR_1232	Leukotriene metabolism	491.688	20.191	505.927	20.191	471.497	2.22213	0.0262743
HMR_1281	Leukotriene metabolism	491.688	20.191	505.927	20.191	471.497	2.22213	0.0262743
HMR_1284	Transport, mitochondrial	491.688	20.191	505.927	20.191	471.497	2.22213	0.0262743
HMR_1264	Leukotriene metabolism	-491.688	20.191	-505.927	20.191	511.879	2.22213	0.0262743
HMR_1267	Transport, mitochondrial	-491.688	20.191	-505.927	20.191	511.879	2.22213	0.0262743
HMR_5348	Transport, mitochondrial	37.607	21.027	52.254	21.027	16.58	2.12907	0.0332486
HMR_8687	Transport, extracellular	160.738	101.865	131.19	101.865	58.873	2.12528	0.0335631
HMR_6419	Valine, leucine, and isoleucine metabolism	5.281	3.36	1.135	3.36	1.921	2.05636	0.0397479
HMR_6420	Valine, leucine, and isoleucine metabolism	5.281	3.36	1.137	3.36	1.921	2.05511	0.0398679
HMR_9061	Exchange reactions	682.277	232.172	637.529	232.172	450.105	2.03281	0.0420722
EXC_IN_m2118	Exchange reactions	317.723	232.172	362.471	232.172	85.551	2.03281	0.0420722
HMR_3923	Folate metabolism	774.795	154.111	808.648	154.111	620.684	2.00114	0.0453773
HMR_4915	Transport, peroxisomal	229.41	472.442	289.685	472.442	243.032	1.98111	0.0475788
