# Supplementary material for: Comparison of metabolic states using genome-scale metabolic models
Source: PLoS Comput Biol. 2021 Nov 8;17(11):e1009522. doi: 10.1371/journal.pcbi.1009522 (PMC8601616; doi:10.1371/journal.pcbi.1009522)
Supplement: S3 Table — (XLSX) [file pcbi.1009522.s008.xlsx]

## Sheet: Table S3
TableS3: Subsystem distribution: reactions from global modules - unconstrained
Subsystem	Num Reactions	% Reactions
Transport, extracellular	331	44.9118
Transport, mitochondrial	62	8.41248
Exchange reactions	39	5.29172
Tricarboxylic acid cycle and glyoxylate/dicarboxylate metabolism	23	3.12076
Transport, endoplasmic reticular	17	2.30665
Glycolysis / Gluconeogenesis	15	2.03528
Glycine, serine and threonine metabolism	14	1.89959
Retinol metabolism	14	1.89959
Prostaglandin biosynthesis	13	1.76391
Arginine and proline metabolism	11	1.49254
Biopterin metabolism	10	1.35685
Folate metabolism	10	1.35685
Leukotriene metabolism	10	1.35685
Pyruvate metabolism	10	1.35685
Transport, peroxisomal	10	1.35685
Pentose phosphate pathway	9	1.22117
Valine, leucine and isoleucine degradation	9	1.22117
Alanine, aspartate and glutamate metabolism	8	1.08548
Amino sugar and nucleotide sugar metabolism	7	0.949796
Transport, lysosomal	7	0.949796
Nicotinate and nicotinamide metabolism	6	0.814111
Purine metabolism	6	0.814111
Tyrosine metabolism	6	0.814111
Pentose and glucuronate interconversions	5	0.678426
Phenylalanine, tyrosine and tryptophan biosynthesis	5	0.678426
Propanoate metabolism	5	0.678426
Valine, leucine, and isoleucine metabolism	5	0.678426
Androgen metabolism	4	0.542741
C5-branched dibasic acid metabolism	4	0.542741
Carnitine shuttle (mitochondrial)	4	0.542741
Carnitine shuttle (peroxisomal)	4	0.542741
Pantothenate and CoA biosynthesis	4	0.542741
Transport, lysosome to ER	4	0.542741
Transport, nuclear	4	0.542741
Carnitine shuttle (cytosolic)	3	0.407056
Cysteine and methionine metabolism	3	0.407056
Galactose metabolism	3	0.407056
Glutathione metabolism	3	0.407056
Arachidonic acid metabolism	2	0.27137
Carnitine shuttle (endoplasmic reticular)	2	0.27137
Estrogen metabolism	2	0.27137
Ether lipid metabolism	2	0.27137
Lysine metabolism	2	0.27137
Pool reactions	2	0.27137
Pyrimidine metabolism	2	0.27137
Steroid metabolism	2	0.27137
Beta oxidation of even-chain fatty acids (peroxisomal)	1	0.135685
Butanoate metabolism	1	0.135685
Eicosanoid metabolism	1	0.135685
Fatty acid activation (cytosolic)	1	0.135685
Fatty acid activation (endoplasmic reticular)	1	0.135685
Fructose and Mannose metabolism	1	0.135685
Glycerolipid metabolism	1	0.135685
Glycerophospholipid metabolism	1	0.135685
Nucleotide metabolism	1	0.135685
Porphyrin metabolism	1	0.135685
ROS detoxification	1	0.135685
Sulfur metabolism	1	0.135685
Transport, Golgi apparatus	1	0.135685
beta-Alanine metabolism	1	0.135685
Glycerophospholipid metabolism	1	0.115473
Ascorbate and aldarate metabolism	1	0.115473
Transport, lysosome to ER	1	0.115473
Transport, Golgi to lysosome	1	0.115473
Objective function	1	0.115473
