# Supplementary material for: Comparison of metabolic states using genome-scale metabolic models
Source: PLoS Comput Biol. 2021 Nov 8;17(11):e1009522. doi: 10.1371/journal.pcbi.1009522 (PMC8601616; doi:10.1371/journal.pcbi.1009522)
Supplement: S4 Table — (XLSX) [file pcbi.1009522.s009.xlsx]

## Sheet: Table S4
TableS4: Subsystem distribution: reactions from global modules - constrained
Subsystem	Num Reactions	% Reactions
Transport, extracellular	333	46.9014
Transport, mitochondrial	63	8.87324
Exchange reactions	32	4.50704
Tricarboxylic acid cycle and glyoxylate/dicarboxylate metabolism	20	2.8169
Transport, endoplasmic reticular	17	2.39437
Glycine, serine and threonine metabolism	15	2.11268
Glycolysis / Gluconeogenesis	15	2.11268
Retinol metabolism	14	1.97183
Arginine and proline metabolism	13	1.83099
Prostaglandin biosynthesis	13	1.83099
Biopterin metabolism	10	1.40845
Folate metabolism	10	1.40845
Transport, peroxisomal	10	1.40845
Pentose phosphate pathway	9	1.26761
Amino sugar and nucleotide sugar metabolism	7	0.985915
Leukotriene metabolism	7	0.985915
Transport, lysosomal	7	0.985915
Alanine, aspartate and glutamate metabolism	6	0.84507
Nicotinate and nicotinamide metabolism	6	0.84507
Purine metabolism	6	0.84507
Pyruvate metabolism	6	0.84507
Tyrosine metabolism	6	0.84507
Pentose and glucuronate interconversions	5	0.704225
Phenylalanine, tyrosine and tryptophan biosynthesis	5	0.704225
Propanoate metabolism	5	0.704225
Androgen metabolism	4	0.56338
C5-branched dibasic acid metabolism	4	0.56338
Carnitine shuttle (mitochondrial)	4	0.56338
Carnitine shuttle (peroxisomal)	4	0.56338
Pantothenate and CoA biosynthesis	4	0.56338
Transport, lysosome to ER	4	0.56338
Transport, nuclear	4	0.56338
Carnitine shuttle (cytosolic)	3	0.422535
Cysteine and methionine metabolism	3	0.422535
Galactose metabolism	3	0.422535
Glutathione metabolism	3	0.422535
Valine, leucine and isoleucine degradation	3	0.422535
Arachidonic acid metabolism	2	0.28169
Carnitine shuttle (endoplasmic reticular)	2	0.28169
Estrogen metabolism	2	0.28169
Lysine metabolism	2	0.28169
Pool reactions	2	0.28169
Steroid metabolism	2	0.28169
Beta oxidation of even-chain fatty acids (peroxisomal)	1	0.140845
Eicosanoid metabolism	1	0.140845
Ether lipid metabolism	1	0.140845
Fatty acid activation (cytosolic)	1	0.140845
Fatty acid activation (endoplasmic reticular)	1	0.140845
Fructose and Mannose metabolism	1	0.140845
Glycerolipid metabolism	1	0.140845
Glycerophospholipid metabolism	1	0.140845
Nucleotide metabolism	1	0.140845
Porphyrin metabolism	1	0.140845
Pyrimidine metabolism	1	0.140845
ROS detoxification	1	0.140845
Sulfur metabolism	1	0.140845
Transport, Golgi apparatus	1	0.140845
beta-Alanine metabolism	1	0.140845
Glycerophospholipid metabolism	1	0.118906
Ascorbate and aldarate metabolism	1	0.118906
Transport, lysosome to ER	1	0.118906
Transport, Golgi to lysosome	1	0.118906
Objective function	1	0.118906
