# Supplementary material for: Comparison of metabolic states using genome-scale metabolic models
Source: PLoS Comput Biol. 2021 Nov 8;17(11):e1009522. doi: 10.1371/journal.pcbi.1009522 (PMC8601616; doi:10.1371/journal.pcbi.1009522)
Supplement: S5 Table — (XLSX) [file pcbi.1009522.s010.xlsx]

## Sheet: Table S5
TableS5: Table with reactions in the modules that were distinct between the simulations
Reaction	Subsystem	Condition	Chemical Equation	Mean (unconstrained)	Mean (constrained)	number of PCs (unconstrained)	number of PCs (constrained)	PC Indices (unconstrained)	PC Indices (constrained)	Std (unconstrained)	Std (constrained)	Flux stat test (p value)
HMR_6412	Glycolysis / Gluconeogenesis	both	CoA[m] + S-acetyldihydrolipoamide[m] => acetyl-CoA[m] + dihydrolipoamide[m]	241.629	253.557	1	1	359	345	143.593	151.958	0.48779
HMR_4137	Glycolysis / Gluconeogenesis	both	CoA[m] + NAD+[m] + pyruvate[m] => acetyl-CoA[m] + CO2[m] + H+[m] + NADH[m]	380.655	546.643	1	1	359	345	154.188	161.34	9.23e-21
HMR_2591	Carnitine shuttle (cytosolic)	both	CoA[c] + O-acetylcarnitine[c] <=> acetyl-CoA[c] + L-carnitine[c]	346.999	443.499	2	2	390,21	423,58	402.688	373.008	0.000530568
HMR_4535	Transport, nuclear	only in model	CMP-N-acetylneuraminate[c] <=> CMP-N-acetylneuraminate[n]	703.772	703.559							0.990237
HMR_0850	Glycosphingolipid biosynthesis-ganglio series	only in model	GM2[c] + H2O[c] => GA2[c] + N-acetylneuraminate[c]	3.822	3.873							0.979486
HMR_0825	Glycosphingolipid biosynthesis-ganglio series	only in model	GM3[c] + H2O[c] => LacCer pool[c] + N-acetylneuraminate[c]	2.026	2.05							0.98853
HMR_4530	Amino sugar and nucleotide sugar metabolism	only in model	H2O[c] + N-acetylneuraminate-9-phosphate[c] => N-acetylneuraminate[c] + Pi[c]
HMR_4855	Transport, mitochondrial	both	fumarate[c] + malate[m] <=> fumarate[m] + malate[c]	62.873	63.984	3	1	173503489	185	541.52	541.397	0.973068
HMR_4494	Amino sugar and nucleotide sugar metabolism	only in model	ATP[c] + glucosamine[c] => ADP[c] + glucosamine-6-phosphate[c]	20.501	18.925							0.791553
HMR_4852	Transport, mitochondrial	both	AKG[c] + malate[m] <=> AKG[m] + malate[c]	133.673	142.793	2	1	382489	376	509.363	507.956	0.774928
HMR_3949	Transport, mitochondrial	both	malate[m] + OAA[c] => malate[c] + OAA[m]	455.369	421.498	2	1	256382	273	262.856	259.357	0.13829
HMR_4496	Purine metabolism	only in model	dATP[c] + glucosamine[c] => dADP[c] + glucosamine-6-phosphate[c]	20.423	18.849							0.791479
HMR_4495	Purine metabolism	only in model	glucosamine[c] + ITP[c] => glucosamine-6-phosphate[c] + IDP[c]	20.666	19.077							0.790153
HMR_4408	Tricarboxylic acid cycle and glyoxylate/dicarboxylate metabolism	un	fumarate[c] + H2O[c] <=> malate[c]	-274.019	-311.429	1	0	503		41.9159	0	3.85e-05
HMR_4139	Tricarboxylic acid cycle and glyoxylate/dicarboxylate metabolism	both	H+[c] + NADH[c] + OAA[c] <=> malate[c] + NAD+[c]	-406.095	-330.228	1	2	256	273414	269.239	266.516	0.00104655
HMR_4868	Transport, mitochondrial	un	malate[c] + sulfite[m] <=> malate[m] + sulfite[c]	-27.846	-22.914	1	0	173		524.976	0	0.879027
HMR_4410	Tricarboxylic acid cycle and glyoxylate/dicarboxylate metabolism	un	fumarate[m] + H2O[m] <=> malate[m]	971.125	974.471	1	0	503		27.5356	0	0.64395
HMR_4141	Tricarboxylic acid cycle and glyoxylate/dicarboxylate metabolism	both	H+[m] + NADH[m] + OAA[m] <=> malate[m] + NAD+[m]	-195.183	-256.213	2	1	256489	273	269.938	268.659	0.00854529
HMR_3759	Valine, leucine and isoleucine degradation	un	2-methyl-3-oxopropanoate[m] + H2O[m] + NAD+[m] => H+[m] + methylmalonate[m] + NADH[m]	149.706	1.473	1	0	377		94.8894	0	1.23e-51
HMR_3858	Transport, extracellular	only in model	D-lactate[s] + H+[s] => D-lactate[c] + H+[c]	5.899	5.867							0.990992
HMR_3475	Acyl-CoA hydrolysis	only in model	acetyl-CoA[p] + H2O[p] => acetate[p] + CoA[p]
HMR_3753	Valine, leucine and isoleucine degradation	un	H2O[m] + methacrylyl-CoA[m] => 3-hydroxyisobutyryl-CoA[m]	330.919	7.006	1	0	489		53.1754	0	0
HMR_3748	Valine, leucine and isoleucine degradation	un	3-methyl-2-oxobutyrate[m] + CoA[m] + NAD+[m] => CO2[m] + H+[m] + isobutyryl-CoA[m] + NADH[m]	173.203	2.686	2	0	372489		99.6649	0	3.05e-64
HMR_6417	Valine, leucine, and isoleucine metabolism	un	CoA[m] + S-(2-methylpropanoyl)-dihydrolipoamide[m] <=> dihydrolipoamide[m] + isobutyryl-CoA[m]	156.862	3.127	1	0	372		93.7474	0	1e-55
HMR_8504	Pyruvate metabolism	only in model	D-lactaldehyde[c] + H2O[c] + NAD+[c] => D-lactate[c] + H+[c] + NADH[c]	6.125	5.886							0.944005
HMR_0016	Transport, extracellular	both	5.1e-05 (10Z)-heptadecenoic acid[s] + 0.002293 (11Z,14Z)-eicosadienoic acid[s] + 0.000266 (11Z,14Z,17Z)-eicosatrienoic acid[s] + 0.000175 (13Z)-eicosenoic acid[s] + 0.002986 (13Z)-octadecenoic acid[s] + 4e-05 (13Z,16Z)-docosadienoic acid[s] + 8.2e-05 (4Z,7Z,10Z,13Z,16Z)-DPA[s] + 4.9e-05 (6Z,9Z)-octadecadienoic acid[s] + 3.8e-05 (6Z,9Z,12Z,15Z,18Z)-TPA[s] + 3.8e-05 (6Z,9Z,12Z,15Z,18Z,21Z)-THA[s] +…	88.863	95.276	1	1	409	402	37.9054	40.7221	0.46954
HMR_3850	Transport, peroxisomal	both	sarcosine[c] <=> sarcosine[p]	114.226	124.16	1	1	385	494	39.5114	43.9182	0.276776
HMR_3746	Transport, mitochondrial	un	3-methyl-2-oxobutyrate[c] <=> 3-methyl-2-oxobutyrate[m]	317.647	3.121	1	0	489		53.5968	0	0
HMR_8508	Pyruvate metabolism	un	NAD+[c] + propane-1,2-diol[c] => H+[c] + lactaldehyde[c] + NADH[c]	411.029	410.693	1	0	320		240.56	0	0.987781
HMR_4474	Pentose phosphate pathway	both	6-phospho-D-gluconate[c] + NADP+[c] => CO2[c] + H+[c] + NADPH[c] + ribulose-5-phosphate[c]	634.767	632.353	1	1	277	270	175.509	175.89	0.897534
HMR_1264	Leukotriene metabolism	un	10,11-dihydro-LTB4-CoA[m] + AMP[m] + PPi[m] <=> 10,11-dihydro-LTB4[m] + ATP[m] + CoA[m]	-491.688	-505.927	1	0	489		20.1909	0	0.0262743
HMR_1232	Leukotriene metabolism	un	10,11-dihydro-12-oxo-LTB4[m] + H+[m] + NADPH[m] => 10,11-dihydro-LTB4[m] + NADP+[m]	491.688	505.927	1	0	489		20.1911	0	0.0262743
HMR_4592	Pentose and glucuronate interconversions	only in model	D-xylose[c] + H+[c] + NADPH[c] <=> NADP+[c] + xylitol[c]
HMR_4590	Pentose and glucuronate interconversions	only in model	H+[c] + L-xylulose[c] + NADPH[c] => NADP+[c] + xylitol[c]	408.384	409.161							0.971746
HMR_4336	Folate metabolism	only in model	10-formyl-THF[c] + H2O[c] + NADP+[c] => CO2[c] + H+[c] + NADPH[c] + THF[c]	6.96	6.132							0.822957
HMR_9034	Exchange reactions	both	=> glucose[s]	576.593	577.512	1	1	454	426	245.897	245.705	0.966938
HMR_5029	Transport, extracellular	con	glucose[c] <=> glucose[s]	-177.922	-177.051	0	2		385426		55.7509	0.934198
HMR_5144	Aminoacyl-tRNA biosynthesis	only in model	10-formyl-THF[c] + L-methionyl-tRNA(met)[c] => N-formylmethionyl-tRNA[c] + THF[c]
HMR_4604	Butanoate metabolism	only in model	acetoacetyl-CoA[p] + acetyl-CoA[p] + H2O[p] => CoA[p] + HMG-CoA[p]	1.833	1.776							0.96759
HMR_5124	Transport, mitochondrial	un	glycine[c] <=> glycine[m]	-294.809	-376.251	1	0	455		40.3883	0	3.38e-20
HMR_3923	Folate metabolism	both	5,10-methylene-THF[m] + CO2[m] + H+[m] + NADH[m] + NH3[m] => glycine[m] + NAD+[m] + THF[m]	774.795	808.648	1	1	370	374	154.111	132.069	0.0453773
HMR_3780	Valine, leucine and isoleucine degradation	only in model	2-oxo-3-methylvalerate[m] + CoA[m] + NAD+[m] => 2-methylbutyryl-CoA[m] + CO2[m] + H+[m] + NADH[m]	4.789	1.002							0.0785099
HMR_6420	Valine, leucine, and isoleucine metabolism	only in model	CoA[m] + S-(2-methylbutanoyl)-dihydrolipoamide[m] => 2-methylbutyryl-CoA[m] + dihydrolipoamide[m]	5.281	1.137							0.0398679
HMR_3029	Carnitine shuttle (peroxisomal)	both	L-carnitine[c] + O-acetylcarnitine[p] <=> L-carnitine[p] + O-acetylcarnitine[c]	-21.287	-113.822	1	1	21	58	399.335	372.266	0.000864512
HMR_3772	Glycine, serine and threonine metabolism	only in model	3-methylcrotonoylglycine[m] + CoA[m] <=> 3-methylcrotonyl-CoA[m] + glycine[m]
HMR_2592	Carnitine shuttle (mitochondrial)	both	L-carnitine[c] + O-acetylcarnitine[m] <=> L-carnitine[m] + O-acetylcarnitine[c]	368.288	557.324	1	1	390	423	111.053	113.401	1.69e-36
HMR_3751	Valine, leucine and isoleucine degradation	only in model	isobutyryl-CoA[m] + ubiquinone[m] => methacrylyl-CoA[m] + ubiquinol[m]	532.348	489.477							0.0681807
EXC_OUT_m3413	Exchange reactions	both	glucose[s] =>	423.407	422.488	1	1	332	426	245.897	245.705	0.966938
HMR_6520	Cysteine and methionine metabolism	only in model	hydrogen-cyanide[m] + thiosulfate[m] <=> sulfite[m] + thiocyanate[m]
EXC_OUT_m5559	Exchange reactions	un	valine[s] =>	337.23	0.922	1	0	343		219.193	0	8.32e-114
EXC_OUT_m3848	Exchange reactions	un	isoleucine[s] =>	495.964	1.051	1	0	329		252.524	0	2.82e-212
EXC_OUT_m4082	Exchange reactions	un	leucine[s] =>	501.371	6.517	1	0	323		252.541	0	2.3e-210
HMR_8741	Transport, mitochondrial	un	fumarate[c] + sulfite[m] <=> fumarate[m] + sulfite[c]	41.76	47.816	1	0	173		526.935	0	0.851994
HMR_9071	Exchange reactions	both	glutamate[s] <=>	72.634	58.806	1	1	398	391	50.1204	45.6538	0.157662
HMR_9069	Exchange reactions	both	serine[s] =>	41.22	34.849	1	1	384	379	39.4144	33.6208	0.455975
HMR_9068	Exchange reactions	con	proline[s] =>	957.123	905.048	0	1		392		72.1814	5.45e-07
HMR_6325	Transport, mitochondrial	un	H+[c] + histidine[c] => H+[m] + histidine[m]	95.298	110.235	1	0	489		61.3343	0	0.195088
HMR_6323	Transport, mitochondrial	un	arginine[c] + H+[c] => arginine[m] + H+[m]	95.298	110.235	1	0	489		61.3343	0	0.195088
HMR_5126	Transport, mitochondrial	both	H+[c] + proline[m] => H+[m] + proline[c]	877.469	709.658	1	1	381	447	60.4834	90.6614	2.03e-42
HMR_9065	Exchange reactions	both	cysteine[s] =>	738.299	718.615	1	1	363	365	186.093	182.702	0.305367
HMR_4862	Transport, mitochondrial	both	Pi[c] + succinate[m] <=> Pi[m] + succinate[c]	-70.94	-87.013	1	1	159	93	531.703	530.256	0.621855
HMR_9056	Exchange reactions	both	NEFA blood pool out[s] =>	88.863	95.276	1	1	409	402	37.9055	40.7222	0.46954
HMR_3819	Arginine and proline metabolism	both	1-pyrroline-5-carboxylate[c] + H2O[c] <=> L-glutamate 5-semialdehyde[c]	-83.124	-154	1	1	381	381	48.4707	80.5657	4.39e-10
HMR_3845	Glycine, serine and threonine metabolism	un	serine[c] + THF[c] <=> 5,10-methylene-THF[c] + glycine[c] + H2O[c]	-403.347	-462.352	1	0	429		51.1362	0	4.32e-09
HMR_3469	Omega-6 fatty acid metabolism	only in model	(4Z,7Z,10Z)-hexadecatrienoyl-CoA[p] + acetyl-CoA[p] <=> 3-oxo-(6Z,9Z,12Z)-octadecatrienoyl-CoA[p] + CoA[p]	-1.137	-1.151							0.988479
HMR_3849	Glycine, serine and threonine metabolism	both	H2O[p] + O2[p] + sarcosine[p] => formaldehyde[p] + glycine[p] + H2O2[p]	114.226	124.16	1	1	385	494	39.5113	43.9181	0.276776
HMR_4323	Cysteine and methionine metabolism	both	H2S[c] + serine[c] => cysteine[c] + H2O[c]	302.374	374.774	1	1	384	379	67.8291	62.0525	2.11e-10
HMR_4877	Transport, endoplasmic reticular	both	ribulose-5-phosphate[c] <=> ribulose-5-phosphate[r]	381.801	381.479	1	1	277	270	396.595	396.769	0.990879
HMR_8341	Pentose and glucuronate interconversions	both	H+[c] + L-arabinose[c] + NADPH[c] => L-arabitol[c] + NADP+[c]	726.884	489.219	1	1	341	295	134.397	207.264	7.77e-38
HMR_3835	Arginine and proline metabolism	both	1-pyrroline-5-carboxylate[c] + H+[c] + NADH[c] => NAD+[c] + proline[c]	50.507	89.362	1	1	452	397	41.4021	71.4147	0.000254058
HMR_7747	Glycolysis / Gluconeogenesis	both	ADP[c] + beta-D-glucose[c] => AMP[c] + beta-D-glucose-6-phosphate[c]	40.368	40.069	1	1	412	422	34.3036	34.0828	0.971158
HMR_7746	Glycolysis / Gluconeogenesis	only in model	ATP[c] + beta-D-glucose[c] => ADP[c] + beta-D-glucose-6-phosphate[c]	39.951	39.652							0.971058
HMR_3833	Arginine and proline metabolism	both	1-pyrroline-5-carboxylate[c] + H+[c] + NADPH[c] => NADP+[c] + proline[c]	47.714	81.148	1	1	452	397	39.8446	67.1055	0.00122529
HMR_4996	Transport, extracellular	both	glucosamine[s] => glucosamine[c]	61.59	56.851	1	1	415	426	27.3333	25.3239	0.513712
HMR_6410	Glycolysis / Gluconeogenesis	both	lipoamide[m] + pyruvate[m] => CO2[m] + S-acetyldihydrolipoamide[m]	241.628	253.558	1	1	359	345	143.593	151.958	0.487718
HMR_8433	Glycine, serine and threonine metabolism	both	CO2[m] + S-aminomethyldihydrolipoamide[m] <=> glycine[m] + lipoamide[m]	-160.17	-144.954	1	1	370	374	99.9038	90.9068	0.270663
HMR_9098	Exchange reactions	both	<=> D-alanine[s]	-514.267	-401.366	1	1	296	254	258.785	298.431	1.73e-06
HMR_6310	Transport, mitochondrial	con	arginine[c] + H+[c] + histidine[m] => arginine[m] + H+[m] + histidine[c]	43.921	51.134	0	1		452		45.483	0.432886
HMR_8653	Pentose phosphate pathway	un	glucono-1,5-lactone-6-phosphate[r] + H+[r] + NADH[r] <=> glucose-6-phosphate[r] + NAD+[r]	453.205	453.569	1	0	338		273.467	0	0.987581
HMR_6304	Transport, mitochondrial	both	H+[c] + histidine[m] + lysine[c] => H+[m] + histidine[c] + lysine[m]	54.943	63.472	1	1	449	505	44.3807	51.3792	0.383439
HMR_4259	Nicotinate and nicotinamide metabolism	both	H+[c] + H2O[c] + nicotinamide D-ribonucleotide[c] <=> NH3[c] + nicotinate ribonucleotide[c]	-956.551	-955.278	1	1	472	448	18.9114	19.4291	0.837111
HMR_7745	Glycolysis / Gluconeogenesis	both	beta-D-glucose[c] <=> glucose[c]	-80.318	-79.722	1	1	412	422	42.0484	41.8319	0.948114
HMR_4375	Glycolysis / Gluconeogenesis	only in model	DHAP[c] + GAP[c] <=> fructose-1,6-bisphosphate[c]	-648.278	-647.899							0.986394
HMR_1284	Transport, mitochondrial	un	10,11-dihydro-12-epi-LTB4[c] <=> 10,11-dihydro-12-epi-LTB4[m]	491.688	505.927	1	0	489		20.1913	0	0.0262743
HMR_0454	Fructose and Mannose metabolism	both	ATP[c] + glyceraldehyde[c] => ADP[c] + GAP[c]	65.335	81.734	1	1	388	383	44.8203	55.3202	0.101265
HMR_4391	Glycolysis / Gluconeogenesis	both	DHAP[c] <=> GAP[c]	447.612	440.411	1	1	388	383	25.0395	29.7229	0.330513
HMR_5426	Transport, mitochondrial	both	acetoacetate[c] + pyruvate[m] <=> acetoacetate[m] + pyruvate[c]	-518.501	-577.346	1	1	322	338	252.077	254.654	0.0089465
HMR_1267	Transport, mitochondrial	un	10,11-dihydro-LTB4-CoA[c] <=> 10,11-dihydro-LTB4-CoA[m]	-491.688	-505.927	1	0	489		20.191	0	0.0262743
HMR_8429	Transport, extracellular	only in model	creatine[s] + 2 Na+[s] => creatine[c] + 2 Na+[c]	4.26	4.082							0.95115
HMR_3867	Transport, peroxisomal	both	formaldehyde[c] <=> formaldehyde[p]	-114.227	-124.161	1	1	385	494	39.5112	43.9181	0.276776
HMR_3848	Transport, peroxisomal	both	glycine[c] <=> glycine[p]	-114.225	-124.159	1	1	385	494	39.5114	43.9182	0.276776
HMR_7676	Nicotinate and nicotinamide metabolism	both	H+[c] + nicotinamide[c] + SAM[c] => 1-methylnicotinamide[c] + SAH[c]	960.296	959.031	1	1	472	448	18.8606	19.381	0.837916
HMR_1263	Leukotriene metabolism	un	10,11-dihydro-LTB4-CoA[c] + AMP[c] + PPi[c] <=> 10,11-dihydro-LTB4[c] + ATP[c] + CoA[c]	677.045	684.445	1	0	489		91.464	0	0.581192
HMR_6627	Pyrimidine metabolism	both	dTDP[c] + PEP[c] <=> dTTP[c] + pyruvate[c]	-609.108	-611.031	1	2	311	219317	295.859	294.334	0.936909
HMR_3971	Transport, mitochondrial	both	fumarate[m] + Pi[c] <=> fumarate[c] + Pi[m]	-88.079	-108.322	1	1	489	93	529.835	527.761	0.533636
HMR_4210	Pyrimidine metabolism	un	PEP[c] + UDP[c] => pyruvate[c] + UTP[c]	284.341	282.158	1	0	399		226.37	0	0.918183
HMR_4531	Amino sugar and nucleotide sugar metabolism	con	H+[c] + N-acetylneuraminate[c] + NADH[c] + O2[c] <=> H2O[c] + NAD+[c] + neungc[c]	502.155	501.954	0	1		354		188.405	0.991738
HMR_1281	Leukotriene metabolism	un	10,11-dihydro-12-epi-LTB4[m] + NADP+[m] <=> 10,11-dihydro-12-oxo-LTB4[m] + H+[m] + NADPH[m]	491.688	505.927	1	0	489		20.1912	0	0.0262743
HMR_4262	Nicotinate and nicotinamide metabolism	both	nicotinamide D-ribonucleotide[c] + PPi[c] <=> nicotinamide[c] + PRPP[c]	955.21	953.977	1	1	472	448	18.9286	19.445	0.84223
HMR_4421	Purine metabolism	un	dADP[c] + PEP[c] => dATP[c] + pyruvate[c]	300.423	299.156	1	0	358		234.086	0	0.953273
HMR_3783	Valine, leucine and isoleucine degradation	un	2-methylbutyryl-CoA[m] + ubiquinone[m] <=> tiglyl-CoA[m] + ubiquinol[m]	122.218	80.738	1	0	55		477.36	0	0.180592
HMR_4171	Purine metabolism	both	GDP[c] + PEP[c] => GTP[c] + pyruvate[c]	252.369	250.291	1	1	365	361	210.323	209.094	0.91918
HMR_3769	Valine, leucine and isoleucine degradation	con	3-methylcrotonyl-CoA[m] + ubiquinol[m] <=> isovaleryl-CoA[m] + ubiquinone[m]	-119.886	-82.221	0	1		50		482.39	0.224066
HMR_4251	Nicotinate and nicotinamide metabolism	only in model	CO2[c] + nicotinate ribonucleotide[c] + PPi[c] <=> H+[c] + PRPP[c] + quinolinate[c]	-1.59	-1.608							0.98984
HMR_8514	Pyruvate metabolism	un	2 ferricytochrome C[m] + L-lactate[c] => 2 ferrocytochrome C[m] + 2 H+[c] + pyruvate[c]	57.827	33.487	2	0	503402		46.1735	0	0.00525845
HMR_8512	Pyruvate metabolism	un	D-lactate[c] + NAD+[c] <=> H+[c] + NADH[c] + pyruvate[c]	-16.34	16.811	1	0	402		49.2622	0	0.00031309
HMR_5411	Transport, mitochondrial	both	H+[c] + L-lactate[c] <=> H+[m] + L-lactate[m]	-419.073	-275.117	1	1	406	137	283.372	310.446	3.47e-09
HMR_4089	Pyruvate metabolism	both	malate[c] + NADP+[c] => CO2[c] + H+[c] + NADPH[c] + pyruvate[c]	67.763	55.689	1	1	489	414	54.2588	47.6718	0.231732
HMR_3859	Pyruvate metabolism	un	D-lactate[c] + 2 ferricytochrome C[m] => 2 ferrocytochrome C[m] + 2 H+[c] + pyruvate[c]	57.961	33.518	1	0	402		46.2514	0	0.00509931
HMR_4101	Pyruvate metabolism	con	GTP[c] + OAA[c] => CO2[c] + GDP[c] + PEP[c]	73.55	60.406	0	1		414		50.3473	0.203748
HMR_4299	Amino sugar and nucleotide sugar metabolism	both	glucosamine-6-phosphate[c] + H2O[c] => fructose-6-phosphate[c] + NH3[c]	62.92	58.005	1	1	415	426	27.4751	25.4691	0.499368
HMR_4729	Transport, mitochondrial	both	N-pantothenoylcysteine[c] <=> N-pantothenoylcysteine[m]	-748.652	-762.747	1	1	347	355	113.464	107.334	0.342841
HMR_3818	Transport, mitochondrial	both	L-glutamate 5-semialdehyde[c] <=> L-glutamate 5-semialdehyde[m]	-83.124	-153.999	1	1	381	381	48.4708	80.5657	4.4e-10
HMR_7749	Glycolysis / Gluconeogenesis	both	beta-D-glucose-6-phosphate[c] <=> fructose-6-phosphate[c]	99.764	98.055	1	1	30	23	464.272	464.505	0.95528
HMR_9618	Transport, extracellular	both	1-methylnicotinamide[c] <=> 1-methylnicotinamide[s]	957.438	956.303	1	1	472	448	19.0373	19.5369	0.854997
HMR_9135	Exchange reactions	both	<=> L-lactate[s]	-632.81	-390.178	1	1	366	225	147.872	264.017	6.1e-33
HMR_9073	Exchange reactions	both	<=> NH3[s]	344.709	-38.361	1	1	403	398	115.621	116.452	1.57e-139
HMR_8343	Transport, extracellular	both	L-arabitol[c] => L-arabitol[s]	726.884	489.219	1	1	341	295	134.397	207.264	7.77e-38
HMR_4873	Transport, extracellular	both	NH3[c] <=> NH3[s]	-362.026	21.817	1	1	403	398	116.267	116.952	2.08e-139
HMR_4926	Transport, mitochondrial	both	H+[c] + pyruvate[c] => H+[m] + pyruvate[m]	425.222	408.18	1	2	448	338137	260.482	258.105	0.454244
HMR_6058	Transport, extracellular	both	chloride[s] => chloride[c]	426.618	398.052	1	1	315	316	220.051	224.748	0.175588
HMR_7609	Transport, extracellular	both	1-organyl-2-lyso-sn-glycero-3-phosphocholine[c] <=> 1-organyl-2-lyso-sn-glycero-3-phosphocholine[s]	-354.961	-554.444	1	1	319	332	111.446	112.416	1.5e-40
HMR_3863	Transport, mitochondrial	both	3-sulfinoalanine[c] + aspartate[m] <=> 3-sulfinoalanine[m] + aspartate[c]	75.36	92.211	1	1	431	421	41.7693	50.4047	0.0792287
HMR_3825	Transport, mitochondrial	both	aspartate[m] + glutamate[c] + H+[c] => aspartate[c] + glutamate[m] + H+[m]	51.296	61.188	2	1	431382	421	49.967	59.3287	0.344048
HMR_7608	Transport, extracellular	both	2-acetyl-1-alkyl-sn-glycero-3-phosphocholine[c] <=> 2-acetyl-1-alkyl-sn-glycero-3-phosphocholine[s]	355.812	555.282	1	1	319	332	111.447	112.415	1.51e-40
HMR_7253	Transport, extracellular	both	xylitol[c] <=> xylitol[s]	-42.084	-47.858	1	1	421	413	24.7815	28.1051	0.42721
HMR_8772	Tricarboxylic acid cycle and glyoxylate/dicarboxylate metabolism	only in model	ATP[c] + D-xylulose[c] => ADP[c] + D-xylulose-1-phosphate[c]	27.3	28.326							0.84557
HMR_5070	Transport, extracellular	both	histidine[c] <=> histidine[s]	959.188	957.829	1	1	512	507	43.7064	45.2163	0.885408
HMR_4595	Pentose and glucuronate interconversions	both	ADP[c] + D-xylulose-5-phosphate[c] <=> ATP[c] + D-xylulose[c]	-14.783	-19.531	1	1	421	413	28.2909	31.359	0.538713
HMR_4593	Pentose and glucuronate interconversions	both	NAD+[c] + xylitol[c] => D-xylulose[c] + H+[c] + NADH[c]	42.084	47.858	1	1	421	413	24.7816	28.1052	0.427215
HMR_6411	Tricarboxylic acid cycle and glyoxylate/dicarboxylate metabolism	both	AKG[m] + lipoamide[m] => CO2[m] + S-succinyldihydrolipoamide[m]	96.618	170.768	1	1	379	363	75.7564	132.129	2.71e-07
EXC_IN_m4849	Exchange reactions	con	=> proline[s]	42.877	94.952	0	1		392		72.1814	5.45e-07
HMR_6409	Glycine, serine and threonine metabolism	both	H+[m] + lipoamide[m] + NADH[m] <=> dihydrolipoamide[m] + NAD+[m]	-781.347	-778.808	4	3	379370372359	363374345	156.574	162.707	0.887006
HMR_4814	Purine metabolism	only in model	10-formyl-THF[c] + AICAR[c] <=> FAICAR[c] + THF[c]	0.527	0.514							0.985273
HMR_4584	Glycine, serine and threonine metabolism	both	ATP[c] + creatine[c] <=> ADP[c] + creatine-phosphate[c] + 2 H+[c]	-39.812	-47.826	1	1	489	433	21.7719	26.1364	0.246933
HMR_3784	Glycine, serine and threonine metabolism	un	2-methylbutyryl-CoA[m] + FAD[m] <=> FADH2[m] + tiglyl-CoA[m]	-112.154	-78.604	1	0	55		477.361	0	0.278826
HMR_6413	Tricarboxylic acid cycle and glyoxylate/dicarboxylate metabolism	only in model	3-carboxy-1-hydroxypropyl-ThPP[m] + lipoamide[m] => S-succinyldihydrolipoamide[m] + thiamin-PP[m]	108.919	193.462							7.26e-10
HMR_3770	Glycine, serine and threonine metabolism	con	3-methylcrotonyl-CoA[m] + FADH2[m] <=> FAD[m] + isovaleryl-CoA[m]	114.529	77.112	0	1		50		482.39	0.227131
HMR_8428	Arginine and proline metabolism	both	creatine[c] => creatine[m]	39.807	47.821	1	1	489	433	21.7719	26.1364	0.246933
HMR_4990	Transport, extracellular	both	H2S[c] <=> H2S[s]	-293.427	-366.287	1	1	384	379	68.493	62.6791	2e-10
HMR_4982	Transport, extracellular	both	sarcosine[c] <=> sarcosine[s]	-93.621	-102.471	1	1	385	494	38.3965	43.4187	0.327865
HMR_9039	Exchange reactions	un	=> isoleucine[s]	504.036	0	1	0	329		252.524	0	8.69e-221
HMR_0453	Glycerolipid metabolism	both	glyceraldehyde[c] + H+[c] + NADPH[c] <=> glycerol[c] + NADP+[c]	-68.964	-85.253	1	1	388	383	44.8226	55.3228	0.103586
HMR_4625	Pentose phosphate pathway	only in model	glucono-1,5-lactone-6-phosphate[c] + H2O[c] => 6-phospho-D-gluconate[c]	10.919	10.338							0.878777
HMR_6416	Valine, leucine and isoleucine degradation	un	3-methyl-2-oxobutyrate[m] + lipoamide[m] => CO2[m] + S-(2-methylpropanoyl)-dihydrolipoamide[m]	156.862	3.121	1	0	372		93.7474	0	9.9e-56
HMR_4152	Tricarboxylic acid cycle and glyoxylate/dicarboxylate metabolism	only in model	ADP[m] + Pi[m] + succinyl-CoA[m] <=> ATP[m] + CoA[m] + succinate[m]	223.169	198.029							0.382641
HMR_3953	Transport, endoplasmic reticular	both	6-phospho-D-gluconate[c] <=> 6-phospho-D-gluconate[r]	-623.848	-622.016	1	1	277	270	175.409	175.798	0.922126
HMR_9040	Exchange reactions	un	=> leucine[s]	498.629	0	1	0	323		252.541	0	4.16e-216
HMR_3762	Transport, mitochondrial	only in model	2-methyl-3-oxopropanoate[c] <=> 2-methyl-3-oxopropanoate[m]	-37.01	-2.881							8.1e-14
HMR_4423	Arginine and proline metabolism	only in model	4-aminobutanal[s] + H2O2[s] + NH3[s] <=> H2O[s] + O2[s] + putrescine[s]
HMR_3757	Valine, leucine, and isoleucine metabolism	un	3-hydroxyisobutyrate[m] + NAD+[m] => 2-methyl-3-oxopropanoate[m] + H+[m] + NADH[m]	330.916	7.015	1	0	489		53.1754	0	0
HMR_3755	Valine, leucine and isoleucine degradation	un	3-hydroxyisobutyryl-CoA[m] + H2O[m] => 3-hydroxyisobutyrate[m] + CoA[m]	330.916	7.008	1	0	489		53.1754	0	0
HMR_9046	Exchange reactions	un	=> valine[s]	662.77	0	1	0	343		219.193	0	0
HMR_3820	Arginine and proline metabolism	both	1-pyrroline-5-carboxylate[m] + H2O[m] <=> L-glutamate 5-semialdehyde[m]	-901.628	-783.353	2	2	381408	381380	58.6603	107.35	4.33e-20
HMR_0876	Glycosphingolipid biosynthesis-lacto and neolacto series	only in model	CMP-N-acetylneuraminate[c] + paragloboside[c] => CMP[c] + sialyl-3-paragloboside[c]
HMR_3806	Arginine and proline metabolism	both	glutamate[m] + H+[m] + NADH[m] <=> H2O[m] + L-glutamate 5-semialdehyde[m] + NAD+[m]	926.932	870.219	1	1	408	380	48.4525	88.0378	1.21e-06
HMR_8654	Alanine, aspartate and glutamate metabolism	only in model	2 ATP[m] + H+[m] + HCO3-[m] + NH3[m] => 2 ADP[m] + carbamoyl-phosphate[m] + Pi[m]	0.968	1.008							0.97564
HMR_4588	Tricarboxylic acid cycle and glyoxylate/dicarboxylate metabolism	only in model	H+[m] + NADH[m] + oxalosuccinate[m] <=> isocitrate[m] + NAD+[m]	23.76	-12.492							0.241233
HMR_4586	Tricarboxylic acid cycle and glyoxylate/dicarboxylate metabolism	only in model	H+[m] + NADPH[m] + oxalosuccinate[m] <=> isocitrate[m] + NADP+[m]	-212.739	-176.857							0.244974
HMR_3951	Transport, extracellular	only in model	Na+[c] + sulfite[c] <=> Na+[s] + sulfite[s]	27.809	36.846							0.16617
HMR_3873	Alanine, aspartate and glutamate metabolism	only in model	2 ATP[m] + CO2[m] + H2O[m] + NH3[m] => 2 ADP[m] + carbamoyl-phosphate[m] + Pi[m]	0.968	1.008							0.97564
HMR_0812	Glycosphingolipid biosynthesis-globo series	only in model	CMP-N-acetylneuraminate[c] + galactosylgloboside[c] => CMP[c] + monosialylgalactosylgloboside[c]
HMR_4977	Transport, mitochondrial	both	acetoacetate[c] + H+[c] => acetoacetate[m] + H+[m]	371.232	317.053	2	1	322350	338	240.378	221.611	0.0117133
HMR_6414	Tricarboxylic acid cycle and glyoxylate/dicarboxylate metabolism	both	CoA[m] + S-succinyldihydrolipoamide[m] <=> dihydrolipoamide[m] + succinyl-CoA[m]	205.535	364.236	1	1	379	363	81.6192	139.143	1.25e-26
HMR_5297	Tricarboxylic acid cycle and glyoxylate/dicarboxylate metabolism	both	AKG[m] + CoA[m] + NAD+[m] => CO2[m] + H+[m] + NADH[m] + succinyl-CoA[m]	114.847	239.216	2	1	379489	363	81.6151	140.365	6.97e-17
HMR_3215	Valine, leucine, and isoleucine metabolism	un	(R)-methylmalonyl-CoA[m] => succinyl-CoA[m]	337.834	19.371	1	0	489		53.2853	0	0
HMR_4340	Folate metabolism	only in model	ATP[m] + formate[m] + THF[m] => 10-formyl-THF[m] + ADP[m] + Pi[m]	4.786	5.036							0.916785
HMR_4461	Butanoate metabolism	un	(R)-3-hydroxybutanoate[m] + NAD+[m] <=> acetoacetate[m] + H+[m] + NADH[m]	118.876	232.371	1	0	350		124.602	0	2.23e-10
HMR_0444	Transport, extracellular	both	glycerol[c] <=> glycerol[s]	-53.091	-69.83	1	1	388	383	45.1565	55.5762	0.0953541
HMR_4701	Sulfur metabolism	both	dimethylglycine[c] + SAH[c] => SAM[c] + sarcosine[c]	96.344	104.807	1	1	385	494	38.0467	42.9274	0.346969
HMR_0855	Glycosphingolipid biosynthesis-ganglio series	only in model	CMP-N-acetylneuraminate[c] + GD3[c] => CMP[c] + GT3[c]
HMR_0839	Glycosphingolipid biosynthesis-ganglio series	only in model	CMP-N-acetylneuraminate[c] + GD1a[c] => CMP[c] + GT1a[c]
HMR_0015	Transport, extracellular	both	NEFA blood pool in[s] => 0.004805 (10Z)-heptadecenoic acid[s] + 0.001642 (11Z,14Z)-eicosadienoic acid[s] + 0.001591 (11Z,14Z,17Z)-eicosatrienoic acid[s] + 9e-06 (13Z)-eicosenoic acid[s] + 9e-06 (13Z)-octadecenoic acid[s] + 5.1e-05 (13Z,16Z)-docosadienoic acid[s] + 9e-06 (4Z,7Z,10Z,13Z,16Z)-DPA[s] + 9e-06 (6Z,9Z)-octadecadienoic acid[s] + 9e-06 (6Z,9Z,12Z,15Z,18Z)-TPA[s] + 9e-06 (6Z,9Z,12Z,15Z,18Z…	87.989	97.483	1	1	409	402	35.2827	38.0958	0.267726
HMR_0854	Glycosphingolipid biosynthesis-ganglio series	only in model	CMP-N-acetylneuraminate[c] + GT1a[c] => CMP[c] + GQ1b[c]
HMR_3106	Beta oxidation of even-chain fatty acids (peroxisomal)	both	acetyl-CoA[c] <=> acetyl-CoA[p]	-101.876	-196.987	1	1	21	58	399.325	372.219	0.000616768
HMR_6315	Transport, mitochondrial	both	citrulline[c] + H+[c] + histidine[m] => citrulline[m] + H+[m] + histidine[c]	52.198	60.741	1	1	456	430	42.7329	49.7416	0.374337
HMR_0852	Glycosphingolipid biosynthesis-ganglio series	only in model	CMP-N-acetylneuraminate[c] + GM1[c] => CMP[c] + GD1b[c]
HMR_6305	Transport, mitochondrial	con	citrulline[c] + H+[c] + lysine[m] => citrulline[m] + H+[m] + lysine[c]	39.72	46.502	0	1		503		40.0932	0.431697
HMR_0851	Glycosphingolipid biosynthesis-ganglio series	only in model	CMP-N-acetylneuraminate[c] + GM2[c] => CMP[c] + GD2[c]
HMR_6314	Transport, mitochondrial	both	H+[c] + histidine[m] + ornithine[c] => H+[m] + histidine[c] + ornithine[m]	62.369	72.716	1	1	447	415	49.1905	57.5763	0.316646
HMR_6301	Transport, mitochondrial	con	H+[c] + lysine[m] + ornithine[c] => H+[m] + lysine[c] + ornithine[m]	45.239	52.995	0	1		488		44.7765	0.394602
HMR_4700	Glycine, serine and threonine metabolism	both	formaldehyde[c] + H+[c] + NADPH[c] + sarcosine[c] <=> dimethylglycine[c] + H2O[c] + NADP+[c]	93.398	101.788	1	1	385	494	38.077	42.956	0.35132
HMR_0841	Glycosphingolipid biosynthesis-ganglio series	only in model	CMP-N-acetylneuraminate[c] + GM3[c] => CMP[c] + GD3[c]
HMR_5122	Transport, mitochondrial	both	glutamate[c] + H+[c] => glutamate[m] + H+[m]	81.476	159.059	2	1	398489	391	53.2272	79.4223	1.63e-11
HMR_3864	Transport, mitochondrial	both	3-sulfinoalanine[m] + glutamate[c] + H+[c] => 3-sulfinoalanine[c] + glutamate[m] + H+[m]	48.597	58.06	1	1	431	421	39.9469	48.0292	0.313024
HMR_9134	Exchange reactions	un	<=> (R)-3-hydroxybutanoate[s]	118.878	232.373	1	0	350		124.602	0	2.23e-10
HMR_0820	Glycosphingolipid biosynthesis-ganglio series	only in model	CMP-N-acetylneuraminate[c] + GA1[c] => CMP[c] + GM1[c]	1.093	1.109							0.990955
HMR_0849	Glycosphingolipid biosynthesis-ganglio series	only in model	CMP-N-acetylneuraminate[c] + GA2[c] => CMP[c] + GM2[c]	1.939	1.962							0.990147
HMR_3030	Carnitine shuttle (peroxisomal)	both	CoA[p] + O-acetylcarnitine[p] <=> acetyl-CoA[p] + L-carnitine[p]	21.287	113.822	1	1	21	58	399.335	372.266	0.000864512
HMR_9168	Exchange reactions	both	<=> glucosamine[s]	61.59	56.851	1	1	415	426	27.3334	25.324	0.513712
HMR_0824	Glycosphingolipid biosynthesis-ganglio series	only in model	CMP-N-acetylneuraminate[c] + LacCer pool[c] => CMP[c] + GM3[c]	2.026	2.05							0.98853
HMR_3763	Valine, leucine and isoleucine degradation	un	CoA[m] + methylmalonate[m] => (R)-methylmalonyl-CoA[m] + H2O[m]	186.718	4.362	1	0	377		94.6613	0	3.81e-77
HMR_3822	Alanine, aspartate and glutamate metabolism	both	1-pyrroline-5-carboxylate[m] + 2 H2O[m] + NAD+[m] => glutamate[m] + H+[m] + NADH[m]	61.808	120.593	1	1	408	380	45.4338	85.3348	2.74e-07
HMR_3761	Valine, leucine, and isoleucine metabolism	un	2-methyl-3-oxopropanoate[m] + CoA[m] + NAD+[m] => (R)-methylmalonyl-CoA[m] + H+[m] + NADH[m]	138.849	1.465	2	0	377489		95.582	0	2.67e-44
HMR_0817	Glycosphingolipid biosynthesis-ganglio series	only in model	CMP-N-acetylneuraminate[c] + GA1[c] => CMP[c] + GM1b[c]	0.798	0.809							0.991551
HMR_8377	Amino sugar and nucleotide sugar metabolism	con	CTP[c] + N-acetylneuraminate[c] => CMP-N-acetylneuraminate[c] + PPi[c]	214.206	214.35	0	1		354		169.94	0.993767
HMR_9190	Transport, extracellular	only in model	D-alanine[s] => D-alanine[c]	317.701	329.996							0.580619
HMR_9132	Exchange reactions	un	<=> acetoacetate[s]	-148.974	-261.876	1	0	350		125.692	0	3.07e-10
HMR_4533	Amino sugar and nucleotide sugar metabolism	con	CMP-neuNGc[c] + H2O[c] + NAD+[c] => CMP-N-acetylneuraminate[c] + H+[c] + NADH[c] + O2[c]	219.543	219.708	0	1		354		176.34	0.992989
HMR_7645	Transport, extracellular	only in model	D-alanine[s] + H+[s] => D-alanine[c] + H+[c]	12.536	12.207							0.946578
HMR_5433	Transport, extracellular	both	K+[c] => K+[s]	591.073	500.734	1	1	395	396	224.466	230.07	2.26e-05
HMR_4473	Pentose phosphate pathway	both	6-phospho-D-gluconate[r] + NADP+[r] <=> CO2[r] + H+[r] + NADPH[r] + ribulose-5-phosphate[r]	-613.22	-611.915	1	1	277	270	174.891	175.344	0.944407
HMR_7613	Glycerophospholipid metabolism	both	1-organyl-2-lyso-sn-glycero-3-phosphocholine[c] + acetyl-CoA[c] => 2-acetyl-1-alkyl-sn-glycero-3-phosphocholine[c] + CoA[c]	364.206	563.507	1	1	319	332	111.781	112.717	2.27e-40
HMR_7615	Ether lipid metabolism	only in model	1-radyl-2-acyl-sn-glycero-3-phosphocholine[c] + H2O[c] => 1-organyl-2-lyso-sn-glycero-3-phosphocholine[c] + fatty acid-LD-TG2 pool[c]	2.697	2.717							0.990882
HMR_5016	Transport, mitochondrial	un	(R)-3-hydroxybutanoate[c] + H+[c] => (R)-3-hydroxybutanoate[m] + H+[m]	147.32	263.443	1	0	350		123.04	0	7.25e-11
HMR_7748	Glycolysis / Gluconeogenesis	both	beta-D-glucose-6-phosphate[c] <=> glucose-6-phosphate[c]	-19.446	-18.333	2	2	30412	23422	464.266	464.474	0.970867
HMR_6006	Transport, extracellular	only in model	2-hydroxybutyrate[c] + acetoacetate[s] <=> 2-hydroxybutyrate[s] + acetoacetate[c]	-13.684	-24.733							0.740091
HMR_4280	Pyruvate metabolism	both	H+[m] + NADH[m] + pyruvate[m] <=> L-lactate[m] + NAD+[m]	409.872	266.245	1	1	406	137	283.37	310.435	3.77e-09
HMR_4103	Pyruvate metabolism	only in model	GTP[m] + OAA[m] => CO2[m] + GDP[m] + PEP[m]	4.488	4.216							0.930549
HMR_4976	Transport, extracellular	only in model	acetoacetate[s] + H+[s] => acetoacetate[c] + H+[c]	5.875	5.84							0.99208
HMR_4381	Glycolysis / Gluconeogenesis	both	fructose-6-phosphate[c] <=> glucose-6-phosphate[c]	-115.902	-113.354	1	1	30	23	464.663	464.891	0.933397
HMR_6572	Inositol phosphate metabolism	only in model	glucose-6-phosphate[c] => 1D-myo-inositol-3-phosphate[c]	1.073	1.075							0.998668
HMR_4832	Galactose metabolism	only in model	3-keto-beta-D-galactose[s] + glucose[s] <=> 3-ketolactose[s] + H2O[s]
HMR_9133	Exchange reactions	un	<=> pyruvate[s]	817.126	566.923	1	0	366		143.535	0	1.94e-35
HMR_9270	Exchange reactions	both	<=> L-arabinose[s]	726.884	489.219	1	1	341	295	134.397	207.264	7.77e-38
HMR_9241	Exchange reactions	both	<=> L-arabitol[s]	-726.884	-489.219	1	1	341	295	134.397	207.264	7.77e-38
HMR_4499	Pantothenate and CoA biosynthesis	only in model	mitoApo-[ACP][m] + phosphopantetheine[m] => H2O[m] + mitoACP[m]
HMR_9172	Exchange reactions	both	<=> 1-organyl-2-lyso-sn-glycero-3-phosphocholine[s]	354.961	554.444	1	1	319	332	111.446	112.416	1.5e-40
HMR_9171	Exchange reactions	both	<=> 2-acetyl-1-alkyl-sn-glycero-3-phosphocholine[s]	-355.812	-555.282	1	1	319	332	111.447	112.415	1.51e-40
HMR_4730	Pantothenate and CoA biosynthesis	only in model	(R)-4-phosphopantothenoyl-cysteine[c] + ADP[c] <=> ATP[c] + N-pantothenoylcysteine[c]	0	0							1
HMR_4720	Transport, mitochondrial	both	pantetheine[c] <=> pantetheine[m]	748.652	762.747	1	1	347	355	113.464	107.334	0.342841
HMR_4716	Pantothenate and CoA biosynthesis	both	N-pantothenoylcysteine[c] => CO2[c] + pantetheine[c]	748.652	762.747	1	1	347	355	113.464	107.334	0.342841
HMR_4733	Pantothenate and CoA biosynthesis	both	(R)-4-phosphopantothenoyl-cysteine[m] <=> CO2[m] + phosphopantetheine[m]	-748.652	-762.747	1	1	347	355	113.464	107.334	0.342841
HMR_4715	Pantothenate and CoA biosynthesis	both	ATP[m] + pantetheine[m] => ADP[m] + phosphopantetheine[m]	748.653	762.748	1	1	347	355	113.464	107.334	0.342841
HMR_9142	Exchange reactions	both	<=> nicotinate[s]	958.622	957.339	1	1	472	448	18.8739	19.3943	0.835697
HMR_4734	Pantothenate and CoA biosynthesis	only in model	ATP[m] + phosphopantetheine[m] => dephospho-CoA[m] + PPi[m]	0.003	0.003							1
HMR_9139	Exchange reactions	both	<=> fructose[s]	122	121.09	1	1	386	385	50.4412	50.282	0.927753
HMR_9138	Exchange reactions	both	<=> xylitol[s]	42.084	47.858	1	1	421	413	24.7815	28.1051	0.427215
HMR_9131	Exchange reactions	both	<=> sarcosine[s]	93.621	102.471	1	1	385	494	38.3966	43.4188	0.327868
HMR_4275	Transport, nuclear	only in model	nicotinate ribonucleotide[c] <=> nicotinate ribonucleotide[n]	249.185	248.641							0.983528
HMR_5077	Transport, extracellular	both	alanine[s] => alanine[c]	400.319	404.371	1	1	349	351	275.832	276.686	0.863136
HMR_4263	Nicotinate and nicotinamide metabolism	only in model	H2O[c] + NAD+[c] => AMP[c] + H+[c] + nicotinamide D-ribonucleotide[c]	2.354	2.386							0.986918
HMR_4257	Nicotinate and nicotinamide metabolism	only in model	ATP[c] + nicotinate ribonucleotide[c] <=> deamido-NAD[c] + PPi[c]	-243.508	-242.931							0.982529
HMR_9104	Exchange reactions	both	<=> 1-methylnicotinamide[s]	-960.296	-959.031	1	1	472	448	18.8609	19.3813	0.837916
HMR_4252	Nicotinate and nicotinamide metabolism	only in model	H2O[c] + nicotinate ribonucleotide[c] => nicotinate D-ribonucleoside[c] + Pi[c]	2.846	2.717							0.947293
HMR_9103	Exchange reactions	both	<=> H2S[s]	293.427	366.287	1	1	384	379	68.4931	62.6791	2e-10
HMR_4254	Nicotinate and nicotinamide metabolism	both	H+[c] + nicotinate[c] + PRPP[c] <=> nicotinate ribonucleotide[c] + PPi[c]	958.623	957.339	1	1	472	448	18.8736	19.394	0.835571
HMR_7642	Alanine, aspartate and glutamate metabolism	both	D-alanine[c] <=> alanine[c]	-514.267	-401.366	1	1	296	254	258.785	298.431	1.73e-06
HMR_9085	Exchange reactions	both	<=> glycerol[s]	53.091	69.83	1	1	388	383	45.1566	55.5763	0.0953557
HMR_4388	Glycolysis / Gluconeogenesis	both	H+[c] + NADH[c] + pyruvate[c] <=> L-lactate[c] + NAD+[c]	190.468	64.714	2	1	366402	225	304.4	352.803	9.32e-07
HMR_3855	Pyruvate metabolism	un	H+[c] + lactaldehyde[c] + NADPH[c] => NADP+[c] + propane-1,2-diol[c]	405.856	407.732	1	0	320		240.56	0	0.931858
HMR_0910	Glycosphingolipid biosynthesis-lacto and neolacto series	only in model	CMP-N-acetylneuraminate[c] + nLc6Cer[c] => CMP[c] + VI3NeuAc-nLc6Cer[c]
HMR_8430	Arginine and proline metabolism	both	creatine-phosphate[m] => creatine-phosphate[c]	39.81	47.824	1	1	489	433	21.7718	26.1363	0.246933
HMR_8427	Arginine and proline metabolism	both	ADP[m] + creatine-phosphate[m] + 2 H+[m] <=> ATP[m] + creatine[m]	-39.807	-47.821	1	1	489	433	21.7718	26.1363	0.246933
HMR_3827	Alanine, aspartate and glutamate metabolism	un	AKG[m] + aspartate[m] <=> glutamate[m] + OAA[m]	-120.62	-147.59	1	0	382		64.6927	0	0.0235277
HMR_3829	Alanine, aspartate and glutamate metabolism	un	AKG[c] + aspartate[c] <=> glutamate[c] + OAA[c]	120.976	149.89	1	0	382		65.4047	0	0.0156328
HMR_8340	Transport, extracellular	both	L-arabinose[c] <=> L-arabinose[s]	-726.884	-489.219	1	1	341	295	134.397	207.264	7.77e-38
HMR_3747	Valine, leucine, and isoleucine metabolism	un	AKG[c] + valine[c] => 3-methyl-2-oxobutyrate[c] + glutamate[c]	317.648	3.113	1	0	489		53.5968	0	0
HMR_0877	Glycosphingolipid biosynthesis-lacto and neolacto series	only in model	CMP-N-acetylneuraminate[c] + sialyl-3-paragloboside[c] => 3,8-LD1[c] + CMP[c]
HMR_9033	Exchange reactions	both	=> NEFA blood pool in[s]	87.989	97.483	1	1	409	402	35.2828	38.0959	0.267726
HMR_0861	Glycosphingolipid biosynthesis-lacto and neolacto series	only in model	CMP-N-acetylneuraminate[c] + lc4Cer[c] => 3-isoLM1[c] + CMP[c]
HMR_1576	Cholesterol metabolism	only in model	acetoacetate[m] + ATP[m] + CoA[m] => acetoacetyl-CoA[m] + AMP[m] + PPi[m]	2.537	2.613							0.973471
HMR_0822	Glycosphingolipid biosynthesis-ganglio series	only in model	CMP-N-acetylneuraminate[c] + GM1b[c] => CMP[c] + GD1c[c]
HMR_6311	Transport, mitochondrial	both	arginine[m] + citrulline[c] + H+[c] => arginine[c] + citrulline[m] + H+[m]	52.198	60.741	2	1	456489	429	42.7329	49.7416	0.374337
HMR_6309	Transport, mitochondrial	con	arginine[m] + H+[c] + histidine[c] => arginine[c] + H+[m] + histidine[m]	43.921	51.134	0	1		452		45.483	0.432886
HMR_6307	Transport, mitochondrial	both	arginine[m] + H+[c] + ornithine[c] => arginine[c] + H+[m] + ornithine[m]	62.369	72.716	1	1	427	424	49.1905	57.5763	0.316646
HMR_6300	Transport, mitochondrial	both	arginine[m] + H+[c] + lysine[c] => arginine[c] + H+[m] + lysine[m]	54.943	63.472	1	1	453	425	44.3807	51.3792	0.383439
HMR_7693	Transport, Golgi apparatus	only in model	CMP[g] + CMP-N-acetylneuraminate[c] <=> CMP[c] + CMP-N-acetylneuraminate[g]
HMR_6317	Transport, mitochondrial	both	citrulline[m] + H+[c] + ornithine[c] => citrulline[c] + H+[m] + ornithine[m]	47.105	54.899	1	1	489	450	39.315	45.8926	0.398476
HMR_6306	Transport, mitochondrial	con	citrulline[m] + H+[c] + lysine[c] => citrulline[c] + H+[m] + lysine[m]	42.908	49.715	0	1		503		42.1903	0.44254
HMR_4989	Transport, extracellular	both	nicotinate[c] <=> nicotinate[s]	-958.622	-957.339	1	1	472	448	18.8737	19.3941	0.835697
HMR_4731	Pantothenate and CoA biosynthesis	both	(R)-4-phosphopantothenoyl-cysteine[m] + ADP[m] <=> ATP[m] + N-pantothenoylcysteine[m]	748.652	762.747	1	1	347	355	113.464	107.334	0.342841
HMR_4532	Amino sugar and nucleotide sugar metabolism	con	CMP-neuNGc[c] + PPi[c] <=> CTP[c] + neungc[c]	-502.152	-501.952	0	1		354		188.405	0.991779
HMR_4321	Transport, extracellular	both	fructose[c] <=> fructose[s]	-122	-121.09	1	1	386	385	50.4411	50.2819	0.927753
HMR_6330	Transport, mitochondrial	both	AKG[c] + Pi[m] <=> AKG[m] + Pi[c]	142.951	169.591	1	1	132	111	523.293	518.933	0.409264
HMR_4874	Transport, mitochondrial	both	NH3[c] <=> NH3[m]	958.335	881.676	1	1	503	367	35.1294	64.5177	1.6e-14
HMR_4851	Transport, mitochondrial	un	AKG[c] + succinate[m] <=> AKG[m] + succinate[c]	82.135	95.307	1	0	159		512.195	0	0.680451
HMR_3958	Tricarboxylic acid cycle and glyoxylate/dicarboxylate metabolism	both	isocitrate[m] + NADP+[m] => AKG[m] + CO2[m] + H+[m] + NADPH[m]	201.457	199.587	1	1	369	368	152.747	152.28	0.914733
HMR_3952	Transport, mitochondrial	un	THF[c] <=> THF[m]	-619.579	-668.921	1	0	429		155.819	0	0.00425904
HMR_3957	Tricarboxylic acid cycle and glyoxylate/dicarboxylate metabolism	both	isocitrate[m] + NAD+[m] => AKG[m] + CO2[m] + H+[m] + NADH[m]	188.838	190.823	1	1	369	368	147.764	148.823	0.908238
HMR_2593	Carnitine shuttle (mitochondrial)	both	CoA[m] + O-acetylcarnitine[m] <=> acetyl-CoA[m] + L-carnitine[m]	-368.291	-557.328	1	1	390	423	111.053	113.401	1.68e-36
HMR_3950	Transport, mitochondrial	both	5,10-methylene-THF[c] <=> 5,10-methylene-THF[m]	297.182	392.923	1	1	429	367	42.4622	40.1056	5.87e-26
HMR_8434	Glycine, serine and threonine metabolism	both	S-aminomethyldihydrolipoamide[m] + THF[m] => 5,10-methylene-THF[m] + dihydrolipoamide[m] + NH3[m]	160.171	144.953	1	1	370	374	99.9038	90.9068	0.2706
HMR_4145	Tricarboxylic acid cycle and glyoxylate/dicarboxylate metabolism	un	citrate[m] + CoA[m] <=> acetyl-CoA[m] + H2O[m] + OAA[m]	-537.24	-539.876	1	0	489		67.7564	0	0.822947
HMR_6807	Phenylalanine, tyrosine and tryptophan biosynthesis	only in model	6,7-dihydroxy-1,2,3,4-tetrahydroisoquinoline[c] + H2O[c] <=> dopamine[c] + formaldehyde[c]
HMR_6744	Phenylalanine, tyrosine and tryptophan biosynthesis	only in model	H2O[c] + N-methyl-4,6,7-trihydroxy-1,2,3,4-tetrahydroisoquinoline[c] <=> adrenaline[c] + formaldehyde[c]
HMR_6712	Phenylalanine, tyrosine and tryptophan biosynthesis	only in model	1,2,3,4-tetrahydro-beta-carboline[c] + H2O[c] <=> formaldehyde[c] + tryptamine[c]
