# Supplementary material for: Comparison of metabolic states using genome-scale metabolic models
Source: PLoS Comput Biol. 2021 Nov 8;17(11):e1009522. doi: 10.1371/journal.pcbi.1009522 (PMC8601616; doi:10.1371/journal.pcbi.1009522)
Supplement: S6 Table — (XLSX) [file pcbi.1009522.s011.xlsx]

## Sheet: Table S6
TableS6: Table with processing time for each step in ComMet’s pipeline
Analysis	Time
Preprocessing	~30 minutes
EP sampling	~12 minutes
PCA+basis rotation	~1 minute
Module extraction	~10 seconds
Reaction network construction	1-2 minutes
ICA N optimization (bootstrapping)	~20 hours
Optimized ICA run (9000 iterations with fixed seed)	~2 hours
